# Supplementary material for: Different stages of emotional prosody processing in healthy ageing–evidence from behavioural responses, ERPs, tDCS, and tRNS
Source: PLoS One. 2022 Jul 21;17(7):e0270934. doi: 10.1371/journal.pone.0270934 (PMC9302842; doi:10.1371/journal.pone.0270934)
Supplement: S1 Data — (XLSX) [file pone.0270934.s001.xlsx]

## Sheet: EEG_%_Scores
Participant	AgeGroup	Anger	Disgust	Fear	Happiness	Neutral	Sadness	Pleasant_Surprise
A01	Younger	78.5714	64.2857	42.8571	64.2857	89.2857	89.2857	53.5714
A02	Younger	96.4286	78.5714	32.1429	67.8571	92.8571	96.4286	92.8571
A04	Younger	96.4286	92.8571	71.4286	21.4286	96.4286	96.4286	60.7143
A05	Younger	100	92.8571	82.1429	50	78.5714	89.2857	67.8571
A06	Younger	85.7143	75	42.8571	50	96.4286	85.7143	96.4286
A07	Younger	100	85.7143	75	14.2857	89.2857	71.4286	64.2857
A08	Younger	96.4286	64.2857	57.1429	28.5714	96.4286	78.5714	78.5714
A11	Younger	92.8571	85.7143	57.1429	53.5714	89.2857	78.5714	75
A12	Younger	100	85.7143	57.1429	28.5714	82.1429	71.4286	67.8571
A13	Younger	92.8571	28.5714	35.7143	67.8571	0.964286	85.7143	57.1429
A15	Younger	85.7143	89.2857	89.2857	25	89.2857	92.8571	57.1429
A16	Younger	100	57.1429	78.5714	39.2857	92.8571	85.7143	71.4286
A17	Younger	89.2857	85.7143	42.8571	64.2857	89.2857	85.7143	46.4286
A18	Younger	67.8571	50	75	78.5714	89.2857	92.8571	35.7143
A20	Younger	78.5714	71.4286	46.4286	57.1429	67.8571	64.2857	50
A21	Younger	89.2857	57.1429	71.4286	67.8571	85.7143	89.2857	67.8571
A23	Younger	96	89	71	68	100	86	50
A24	Younger	93	100	71	89	100	100	89
A25	Younger	100	100	60.7143	57.1429	92.8571	75	89.2857
A26	Younger	100	100	100	53.5714	100	39.2857	89.2857
A27	Younger	100	100	89.2857	50	92.8571	92.8571	82.1429
A32	Older	78.5714	75	60.7143	53.5714	78.5714	60.7143	82.1429
A35	Older	89.2857	85.7143	46.4286	28.5714	92.8571	100	85.7143
A36	Older	100	92.8571	57.1429	32.1429	100	100	89.2857
A37	Older	57.1429	10.7143	60.7143	21.4286	89.2857	75	50
A38	Older	67.8571	78.5714	50	14.2857	85.7143	57.1429	57.1429
A39	Older	100	100	78.5714	14.2857	100	100	60.7143
A40	Older	96.4286	100	60.7143	82.1429	89.2857	96.4286	85.7143
A42	Older	82.1429	75	53.5714	39.2857	75	100	57.1429
A43	Older	96.4286	100	53.5714	32.1429	96.4286	96.4286	60.7143
A44	Older	71.4286	42.8571	53.5714	46.4286	89.2857	89.2857	67.8571
A45	Older	100	100	89.2857	50	85.7143	82.1429	42.8571
A46	Older	92.8571	67.8571	71.4286	7.14286	92.8571	82.1429	78.5714
A47	Older	82.1429	46.4286	28.5714	39.2857	92.8571	75	85.7143
A49	Older	92.8571	28.5714	60.7143	46.4286	85.7143	85.7143	82.1429
A51	Older	96.4286	75	46.4286	46.4286	96.4286	100	57.1429
A52	Older	92.8571	75	53.5714	35.7143	78.5714	82.1429	67.8571
A54	Older	71.4286	78.5714	32.1429	25	60.7143	57.1429	64.2857
A57	Older	82.1429	28.5714	71.4286	57.1429	32.1429	92.8571	78.5714
A58	Older	96.4286	60.7143	50	25	82.1429	85.7143	67.8571
A59	Older	89.2857	35.7143	50	21.4286	96.4286	89.2857	46.4286
A60	Older	82.1429	28.5714	67.8571	14.2857	67.8571	64.2857	75

## Sheet: EEG_Hu_Scores
Participant	AgeGroup	Hu_angry	Hu_digust	Hu_fear	Hu_happy	Hu_neutral	Hu_sad	Hu_surprise
A01	Younger	0.596059	0.428571	0.367347	0.428571	0.603282	0.544425	0.382653
A02	Younger	0.897783	0.720238	0.262987	0.560559	0.928571	0.578571	0.635338
A04	Younger	0.897783	0.89418	0.649351	0.0714286	0.553951	0.765756	0.543233
A05	Younger	0.903226	0.754464	0.726648	0.304348	0.480159	0.797194	0.644643
A06	Younger	0.857143	0.65625	0.342857	0.388889	0.520714	0.623377	0.813616
A07	Younger	0.933333	0.791209	0.583333	0.0380952	0.474924	0.680272	0.385714
A08	Younger	0.964286	0.578571	0.507937	0.114286	0.510504	0.57619	0.57619
A11	Younger	0.862245	0.761905	0.415584	0.349379	0.558036	0.596059	0.583333
A12	Younger	1	0.734694	0.457143	0.120301	0.629762	0.47619	0.31446
A13	Younger	0.862245	0.207792	0.274725	0.322321	0.605482	0.663594	0.304762
A15	Younger	0.857143	0.858516	0.769704	0.0921053	0.603282	0.619048	0.415584
A16	Younger	0.933333	0.571429	0.691429	0.18006	0.502976	0.685714	0.621118
A17	Younger	0.892857	0.685714	0.428571	0.296703	0.519103	0.642857	0.402381
A18	Younger	0.678571	0.333333	0.65625	0.375776	0.637755	0.804762	0.170068
A20	Younger	0.751553	0.492611	0.232143	0.277056	0.444581	0.482143	0.21875
A21	Younger	0.82672	0.481203	0.549451	0.429762	0.642857	0.697545	0.429762
A23	Younger	0.964286	0.82672	0.649351	0.330586	0.736842	0.822857	0.388889
A24	Younger	0.928571	0.965517	0.714286	0.769704	0.903226	0.875	0.769704
A25	Younger	1	0.965517	0.516071	0.435374	0.492711	0.715909	0.82672
A26	Younger	1	1	0.622222	0.446429	0.7	0.392857	0.858516
A27	Younger	1	0.933333	0.82672	0.368421	0.65251	0.778802	0.787202
A32	Older	0.640212	0.463235	0.469156	0.36526	0.480159	0.491497	0.555672
A35	Older	0.82672	0.685714	0.402381	0.134454	0.58885	0.848485	0.623377
A36	Older	0.933333	0.832512	0.571429	0.241071	0.595745	0.823529	0.797194
A37	Older	0.507937	0.0214286	0.469156	0.0535714	0.474924	0.715909	0.145833
A38	Older	0.613946	0.508403	0.35	0.0357143	0.38814	0.435374	0.294931
A39	Older	0.933333	0.933333	0.785714	0.0380952	0.651163	0.848485	0.448758
A40	Older	0.897783	0.875	0.543233	0.699735	0.797194	0.703668	0.857143
A42	Older	0.755714	0.463235	0.535714	0.187888	0.477273	0.736842	0.326531
A43	Older	0.929847	1	0.472689	0.144643	0.542411	0.723214	0.543233
A44	Older	0.714286	0.244898	0.28699	0.223545	0.637755	0.720046	0.379202
A45	Older	0.903226	0.965517	0.744048	0.225806	0.642857	0.609447	0.428571
A46	Older	0.862245	0.586039	0.649351	0.0178571	0.395785	0.674745	0.640212
A47	Older	0.755714	0.287415	0.152381	0.216071	0.561462	0.543103	0.478405
A49	Older	0.89418	0.253968	0.396978	0.287415	0.489796	0.605042	0.510618
A51	Older	0.964286	0.715909	0.402381	0.241429	0.667582	0.717949	0.315271
A52	Older	0.928571	0.508065	0.382653	0.18797	0.454887	0.590402	0.444581
A54	Older	0.492611	0.421603	0.144643	0.0875	0.396978	0.294931	0.399015
A57	Older	0.726648	0.0846561	0.595238	0.294931	0.222527	0.778802	0.392857
A58	Older	0.765756	0.543233	0.368421	0.0833333	0.590402	0.70936	0.306973
A59	Older	0.797194	0.274725	0.388889	0.0612245	0.49124	0.603282	0.232143
A60	Older	0.555672	0.152381	0.477513	0.0357143	0.379202	0.525974	0.328125

## Sheet: EEG_ConfusionMatrices
		BASE DATA (COUNTS)													UNBIASED HIT RATES (Hu) - calculated from the BASE DATA
		Intended emotion from audio files													Intended emotion from audio files
		Anger	Disgust	Fear	Happiness	Neutral	Sadness	Pleasant surprise	TOTAL COUNTS						Anger	Disgust	Fear	Happiness	Neutral	Sadness	Pleasant surprise
Older Group's Response (COUNT)	Anger	509	10	25	11	13	0	2	570				Older Group's Response (UNBIASED HIT RATE)	Anger	0.773007	0.000298365	0.00186478	0.000361022	0.000504237	0	1.19346e-05
	Disgust	68	388	19	18	35	6	2	536					Disgust	0.0146715	0.477663	0.00114542	0.00102802	0.00388682	0.000114225	1.26916e-05
	Fear	4	14	335	12	2	61	5	433					Fear	6.28427e-05	0.000769823	0.440783	0.000565584	1.57107e-05	0.0146149	9.81917e-05
	Happiness	2	17	28	205	14	4	166	436					Happiness	1.56026e-05	0.00112729	0.0030581	0.163925	0.000764526	6.24103e-05	0.107486
	Neutral	3	35	42	223	495	19	7	824					Neutral	1.85754e-05	0.00252832	0.00364078	0.102637	0.505715	0.00074508	0.000101133
	Sadness	0	11	98	21	21	496	2	649					Sadness	0	0.000317076	0.0251669	0.00115562	0.00115562	0.644676	1.04819e-05
	Pleasant surprise	2	113	41	98	8	2	404	668					Pleasant surprise	1.01837e-05	0.032509	0.00427971	0.0244511	0.000162939	1.01837e-05	0.415536
Younger Group's Response (COUNT)	Anger	543	10	5	3	5	0	2	568				Younger Group's Response (UNBIASED HIT RATE)	Anger	0.882824	0.000299416	7.48539e-05	2.69474e-05	7.48539e-05	0	1.19766e-05
	Disgust	26	463	2	11	23	2	3	530					Disgust	0.00216917	0.687874	1.28353e-05	0.000388269	0.00169747	1.28353e-05	2.88795e-05
	Fear	6	6	378	4	3	66	1	464					Fear	0.000131949	0.000131949	0.523707	5.86441e-05	3.29873e-05	0.0159659	3.66526e-06
	Happiness	3	18	39	307	6	0	170	543					Happiness	2.81881e-05	0.00101477	0.00476378	0.295189	0.000112752	0	0.090515
	Neutral	2	30	33	191	534	29	7	826					Neutral	8.23574e-06	0.00185304	0.00224218	0.075112	0.587118	0.00173156	0.000100888
	Sadness	0	12	106	12	10	489	1	630					Sadness	0	0.000388727	0.0303315	0.000388727	0.000269949	0.645505	2.69949e-06
	Pleasant surprise	8	49	25	60	7	2	404	555					Pleasant surprise	0.000196114	0.00735736	0.00191518	0.0110314	0.00015015	1.22572e-05	0.500141
OLDER	TOTAL COUNTS	588	588	588	588	588	588	588
YOUNGER	TOTAL COUNTS	588	588	588	588	588	588	588
OLD	TOTAL MISCLASS	79	200	253	383	93	92	184		OVERALL ACCURACY (correct counts)	404.571
YOUNG	TOTAL MISCLASS	45	125	210	281	54	99	184		OVERALL ACCURACY (correct counts)	445.429
		HIT RATES (%) - calculated from the BASE DATA
		Intended emotion from audio files
		Anger	Disgust	Fear	Happiness	Neutral	Sadness	Pleasant surprise
Older Group's Response (%)	Anger	86.5646	1.70068	4.2517	1.87075	2.21088	0	0.340136
	Disgust	11.5646	65.9864	3.23129	3.06122	5.95238	1.02041	0.340136
	Fear	0.680272	2.38095	56.9728	2.04082	0.340136	10.3741	0.85034
	Happiness	0.340136	2.89116	4.7619	34.8639	2.38095	0.680272	28.2313
	Neutral	0.510204	5.95238	7.14286	37.9252	84.1837	3.23129	1.19048
	Sadness	0	1.87075	16.6667	3.57143	3.57143	84.3537	0.340136
	Pleasant surprise	0.340136	19.2177	6.97279	16.6667	1.36054	0.340136	68.7075
Younger Group's Response (%)	Anger	92.3469	1.70068	0.85034	0.510204	0.85034	0	0.340136
	Disgust	4.42177	78.7415	0.340136	1.87075	3.91156	0.340136	0.510204
	Fear	1.02041	1.02041	64.2857	0.680272	0.510204	11.2245	0.170068
	Happiness	0.510204	3.06122	6.63265	52.2109	1.02041	0	28.9116
	Neutral	0.340136	5.10204	5.61224	32.483	90.8163	4.93197	1.19048
	Sadness	0	2.04082	18.0272	2.04082	1.70068	83.1633	0.170068
	Pleasant surprise	1.36054	8.33333	4.2517	10.2041	1.19048	0.340136	68.7075
	TOTAL (OLDER)	100	100	100	100	100	100	100
	TOTAL (YOUNGER)	100	100	100	100	100	100	100
OLD	TOTAL MISCLASS	13.4354	34.0136	43.0272	65.1361	15.8163	15.6463	31.2925		OVERALL ACCURACY (correct percentage)	68.8047
YOUNG	TOTAL MISCLASS	7.65306	21.2585	35.7143	47.7891	9.18367	16.8367	31.2925		OVERALL ACCURACY (correct percentage)	75.7532

## Sheet: EEG_180-280
Subject	Group	Anger_LC	Anger_LF	Anger_LP	Anger_ML	Anger_RC	Anger_RF	Anger_RP	Disgust_LC	Disgust_LF	Disgust_LP	Disgust_ML	Disgust_RC	Disgust_RF	Disgust_RP	Fear_LC	Fear_LF	Fear_LP	Fear_ML	Fear_RC	Fear_RF	Fear_RP	Happy_LC	Happy_LF	Happy_LP	Happy_ML	Happy_RC	Happy_RF	Happy_RP	Neutral_LC	Neutral_LF	Neutral_LP	Neutral_ML	Neutral_RC	Neutral_RF	Neutral_RP	Sad_LC	Sad_LF	Sad_LP	Sad_ML	Sad_RC	Sad_RF	Sad_RP	Surprise_LC	Surprise_LF	Surprise_LP	Surprise_ML	Surprise_RC	Surprise_RF
A01	Young	-1.32773	0.33915	-4.99753	-1.8283	-1.13597	0.469889	-3.5488	1.7784	3.58317	-2.95493	2.36466	2.20553	3.7735	1.05135	-0.3341	2.4513	-4.033	2.2791	2.37393	2.0868	1.11182	1.79665	2.5648	-3.06737	1.94367	2.8577	4.5929	0.0498	1.33533	5.15863	-2.2057	4.01078	4.2375	5.59707	1.3979	0.12225	1.88283	-3.78377	1.08357	1.6567	1.62857	-0.0331093	1.78777	6.09203	-4.4778	1.435	0.34968	2.76177
A02	Young	-2.04823	-0.876142	-2.6561	-0.172793	0.0655133	0.0735667	-1.09472	-1.44567	-1.16187	-1.04481	0.4721	0.950157	0.0273367	0.310357	-0.341816	0.261197	-0.506866	-0.0131567	0.747098	0.305183	-1.10963	0.14154	1.50394	-0.619563	2.7447	2.9487	3.23487	1.36793	-3.00933	-1.32069	-3.0873	-1.13998	0.184425	-0.85497	-0.80886	-2.39197	-0.42797	-3.0334	-0.553333	-1.33362	-0.625478	-2.93717	-3.99563	-3.97297	-1.748	-1.95914	-1.3978	-2.80537
A04	Young	6.3726	10.5125	2.25382	9.2054	7.57897	10.563	3.61937	2.315	8.19573	-2.21877	6.9111	6.0248	8.56507	1.53304	3.4454	9.1737	-0.670767	5.42443	3.9923	7.433	0.502093	-0.0427733	0.262473	0.212533	-1.21104	0.17283	-1.63088	0.69706	1.77056	5.91423	-0.723477	4.62237	3.81637	5.63903	1.28955	1.87419	5.65147	-1.72081	3.37543	3.68223	4.39957	0.82424	2.6459	7.83643	-1.30847	6.50777	5.98697	9.06683
A05	Young	3.65497	7.0947	-0.39424	2.9614	2.659	5.7929	1.57056	0.998	5.1275	-1.29885	0.3113	1.46017	3.55497	3.565	3.5811	7.73087	-0.518067	1.84657	2.55792	7.4941	3.52683	1.137	4.88127	-2.6382	-0.011	0.383193	5.58537	1.89603	2.12093	6.55017	-0.625393	0.53457	1.94847	4.91267	5.1427	3.23821	6.13897	-0.3769	2.36785	3.09707	5.35017	4.35617	0.685	4.04227	-2.72012	-1.16093	0.6624	4.42693
A06	Young	2.77697	4.9583	-1.05193	2.41644	-1.04063	2.37287	-1.53272	-0.776507	2.92263	-4.80717	-2.76037	-4.65637	0.707893	-5.51293	-0.422163	2.9887	-2.754	0.278883	-2.89427	2.63592	-2.4057	0.489103	0.0490933	-1.23746	-3.18363	-3.96057	-3.53433	-3.29133	1.26343	3.14463	-2.00463	0.0456433	-1.22855	1.72947	-2.4971	-1.32683	-0.878667	-2.6201	-1.82158	-3.2677	-1.10558	-2.87323	0.776603	2.562	-2.13437	0.3963	-2.0352	0.383487
A07	Young	2.65693	4.6702	-1.64182	3.57993	3.32793	3.83167	-0.073763	2.47174	4.26107	-1.12629	3.25723	4.47413	5.11987	0.54804	8.04633	8.28417	2.95901	8.5044	8.0951	6.73103	4.04313	5.07597	2.9458	2.37866	5.3784	6.2143	2.77603	6.11887	5.71277	7.82683	1.0389	7.08003	6.92377	8.80397	2.08974	0.70286	4.30013	-3.70973	2.26133	3.81963	6.0003	0.112823	2.07276	3.0232	-1.35708	1.56183	2.5454	3.76183
A08	Young	2.19838	4.67023	-2.24378	2.58909	2.40667	5.69807	-3.73669	-1.8132	-0.54875	-4.2685	-2.68241	-2.3705	-0.81797	-6.8792	2.53658	3.49507	-0.0442567	1.83008	1.68506	3.4977	-2.11007	4.17817	5.6617	1.01821	3.22251	4.0058	6.79867	-0.160073	1.89924	1.4545	-0.509373	0.942603	1.71533	2.49543	-2.67278	0.948733	4.1226	-2.96503	2.4185	1.15868	5.92393	-4.74487	-2.67143	-1.679	-3.7351	-2.54633	-2.48447	-0.23188
A11	Young	-1.14731	-1.09236	-1.48399	-1.64448	-1.50889	-0.634747	-0.889217	-0.299223	-1.19555	-0.74416	-2.13606	-1.64092	-2.64193	-1.26427	0.819857	1.35589	1.18376	0.759797	-0.57306	0.748263	0.135668	-5.57983	-8.0525	-3.38793	-7.7108	-5.70253	-7.3216	-3.49053	-2.32383	-0.643073	-2.11117	-2.90337	-2.2385	-1.98807	-1.8836	1.59093	3.47477	1.20819	1.58013	0.670037	1.8482	0.12628	0.471	2.93017	0.53195	1.93007	0.199853	1.24218
A12	Young	-0.339529	-2.37127	-1.65677	-3.69223	-2.50783	-2.62727	-3.11537	-0.275127	0.156723	-1.50154	-0.92157	-0.72431	0.891337	-2.13363	-1.9767	-1.84833	-2.4387	-3.49117	-4.0618	-2.98153	-4.0521	-6.74043	-6.31517	-7.85877	-8.85893	-8.1975	-7.40543	-6.74047	-2.36447	-1.19079	-4.17937	-1.7408	-1.18804	-0.127937	-2.74447	-1.56037	0.0175267	-2.3688	-0.73977	-0.265783	0.418594	-0.924263	1.02879	-0.604557	-0.110183	-0.6115	-0.326777	-0.580525
A13	Young	0.872673	3.81817	-1.9594	1.34909	1.95765	5.90433	0.265453	-2.62417	-1.60663	-4.4492	-1.40918	-0.878683	4.06787	-3.68007	-3.07133	0.77447	-5.96963	-2.75881	-1.94557	2.58811	-4.43197	2.69282	3.81567	0.475537	1.87109	2.7289	5.2021	0.727366	3.7982	6.23117	2.23503	5.17133	4.1576	7.28207	2.7692	2.9427	3.78257	-1.00617	2.01757	2.54143	5.4158	0.84765	1.87689	4.72087	-0.307723	3.12837	1.88981	6.2581
A15	Young	-7.58143	-2.6877	-7.78573	-3.9634	-4.42593	-0.29351	-5.41193	-2.3139	0.650297	-3.7071	-1.24932	-1.83213	0.75069	-2.8552	-1.61558	2.87963	-3.53287	1.1493	0.86265	4.19613	-1.97617	4.32967	5.099	2.38317	1.23874	1.91497	3.39237	0.437773	-2.81487	2.52437	-3.46413	-0.140233	-2.41733	2.1811	-2.78993	-2.70063	0.92186	-3.42553	0.103977	-1.79011	1.18011	-2.60657	-0.741823	2.621	-0.937157	2.38897	1.05198	2.42427
A16	Young	-1.15496	-0.539167	-1.69383	-1.28628	-0.682843	0.575613	-1.37378	-1.48333	0.706293	-3.52533	-1.23459	-1.43547	0.445561	-3.09193	-3.8251	-3.63773	-4.02663	-4.72247	-3.44053	-2.9928	-3.58913	-1.12693	0.810877	0.078474	-0.550973	0.209655	2.10077	-0.125223	-1.18	0.605903	-2.45913	-1.20363	-0.410569	1.7698	-1.29772	-2.6597	-0.145483	-3.8724	-2.66288	-2.90537	-1.22505	-3.5819	-1.19516	0.620423	-1.28777	-0.0363067	0.604477	1.91552
A17	Young	-0.00123333	0.0506767	-1.16062	0.627737	-0.169603	2.79593	-1.98395	-3.51039	1.88377	-8.40587	-1.92107	-3.32903	3.42513	-6.86943	-2.41167	-3.68643	-4.2147	-1.88793	-2.9482	-1.26233	-3.33657	-1.89034	0.815352	-4.92103	-0.64152	-1.56707	1.86073	-3.75017	0.344167	3.08457	-3.56307	1.13093	1.03021	4.55023	-2.91363	-0.473	3.05947	-3.37177	0.370867	-1.42654	4.7259	-4.48347	-4.2007	-3.4377	-6.87283	-3.68407	-2.6946	-0.201533
A18	Young	-4.97087	0.283397	-5.18307	-1.91097	-0.705867	1.69043	-1.0253	-6.93747	-3.03397	-9.37657	-4.33157	-5.8698	-2.4002	-8.7801	-2.97057	1.15647	-4.33643	-0.797077	-0.448163	1.99393	-1.02883	0.704477	2.9129	-0.140937	2.25468	2.03232	3.93763	3.26919	-4.32873	-0.31955	-5.06493	-1.28844	-0.92142	0.763657	-1.68523	-3.1745	1.59457	-3.97963	1.21463	1.51491	2.56917	-0.179747	-3.21313	-2.28763	-3.4835	-1.00027	1.36122	-0.495047
A20	Young	4.29273	7.30747	0.213963	7.2774	4.57277	7.91623	2.1836	2.72924	4.7018	-0.268427	3.5794	2.01117	3.8066	1.36311	0.520507	3.9895	-2.6916	2.42153	0.186267	4.2668	-2.33747	6.20067	9.0023	1.87237	8.40753	5.59723	9.3361	2.3048	6.55823	8.2307	2.60497	7.44997	4.72517	8.0466	1.99626	0.704867	5.4372	0.134177	3.70657	1.49231	2.4376	0.11556	1.38891	6.1752	-2.5953	3.68078	0.679097	4.97243
A21	Young	-2.6276	2.4389	-3.82747	-1.8008	-2.18117	0.573687	-3.16467	1.18947	5.3699	-1.17225	3.11413	2.1302	5.87813	0.37424	2.1707	5.3726	0.6865	3.27743	3.1701	5.08023	1.24049	0.172617	4.09833	-0.95204	1.76964	1.5859	4.6689	-0.279017	1.39266	6.1688	-0.466267	2.56596	1.51867	5.29583	-0.38454	0.156047	4.46953	-1.16449	1.3953	0.54384	3.62967	-0.262937	0.980893	3.3471	-0.491234	0.87084	0.504836	2.67197
A23	Young	7.5864	10.3355	1.36708	10.6448	8.37617	10.6143	3.565	0.536033	0.95915	-2.68467	1.3314	2.52263	1.50952	0.0258533	2.50777	5.85397	-3.37489	5.4508	5.11933	5.8739	0.82755	5.05423	7.8921	-0.365767	7.4549	6.6254	7.22797	3.7988	0.01339	3.6535	-4.11533	1.7045	2.85167	3.3374	-0.40977	2.88275	5.67933	-1.77309	2.77639	1.19446	2.75747	-2.55553	0.289397	3.98157	-4.4712	2.40328	3.26807	4.644
A24	Young	1.73519	1.8366	0.113225	0.88483	-2.32057	0.37032	-3.08667	0.610927	1.14084	-1.14072	-0.9687	-2.87547	0.694323	-3.9396	4.3483	6.15227	2.01927	3.8215	1.53431	5.20097	0.1799	1.43822	0.9651	0.0860867	0.557097	-1.37486	1.34869	-2.56137	2.61322	3.43343	0.507697	1.46367	-2.50387	2.01765	-3.77117	1.78843	2.58347	-0.591307	0.78468	-0.939677	2.24923	-2.4668	2.02502	2.8672	0.10261	0.702826	-2.4727	1.17919
A25	Young	-2.9336	2.977	-6.15567	-3.47933	-5.30363	-0.713467	-8.17857	-0.28958	3.67877	-3.4423	0.175963	-1.4667	1.97401	-4.28993	0.179643	5.5395	-3.20937	2.1001	0.585847	5.69807	-3.54873	9.13207	13.0487	4.90003	10.5762	8.7842	12.2053	3.32537	-0.11901	3.54363	-3.31777	0.3086	0.0340933	2.83113	-3.15727	-2.92733	0.324404	-4.14777	-2.13111	-2.10977	-0.11503	-4.9534	1.02429	4.4966	-1.92111	2.40767	1.63564	2.47503
A26	Young	-0.879417	3.1538	-5.5007	0.07417	-0.93105	3.86813	-3.41907	1.32017	3.32473	-2.60717	1.67711	-0.130063	3.72157	-1.77413	0.255397	2.5296	-3.01063	0.677893	0.688963	3.66607	-1.27455	1.83825	5.57773	-2.39508	4.9529	1.55632	5.6511	0.616777	2.74433	5.30923	-0.54	4.82207	4.1474	6.46277	1.40267	-1.99113	0.0257713	-4.6595	-1.34013	-1.14166	3.04943	-3.26243	-0.238523	1.82916	-2.4727	1.20478	0.919453	3.5859
A27	Young	1.2993	5.43607	-1.55037	3.19821	1.46091	4.5105	-1.8808	2.54793	5.70053	-1.1534	4.12328	2.00823	6.92647	-1.58914	1.68393	4.82593	-0.365087	3.89267	2.71157	5.3561	0.43971	-0.0844267	4.0017	-2.37313	3.2618	0.442707	4.93457	-2.01103	4.23533	7.00447	1.17753	5.3602	3.69647	7.15133	0.758763	3.2642	6.08387	-0.25639	4.94168	3.1629	6.83577	0.118807	0.91291	4.0269	-1.87457	2.97293	0.254727	4.22407
A32	Old	5.6608	7.40917	2.456	5.43677	4.05	5.3619	1.9368	5.50283	8.80227	2.30973	6.52247	4.9154	7.2469	3.14533	3.41243	5.4437	1.30339	3.5995	2.38563	4.68943	0.52227	3.93247	7.56667	1.41044	4.27103	2.67273	6.91747	0.241333	5.37037	9.57997	1.63606	5.82647	3.6781	7.89783	0.57311	4.47653	7.5995	2.24173	5.22333	4.29117	7.16067	1.6936	2.76223	5.52893	0.452213	3.01715	1.70861	5.5504
A35	Old	1.72577	5.6161	-0.349343	3.21603	2.42797	6.97747	-0.803957	-3.68667	-0.659917	0.5825	-1.99843	-2.92857	-0.26757	-4.66573	3.00527	6.8636	-1.44355	1.54573	-0.05064	5.09233	-3.00303	-0.837233	2.15403	-4.04453	-1.3679	-2.3259	2.76333	-3.06327	-2.87403	3.01433	-0.344367	1.10264	0.42876	4.21173	0.0273	-2.69328	3.63396	-3.36793	0.0373167	-3.18253	2.66597	-3.0415	-3.94697	2.37216	-4.35297	-1.8562	-3.9386	2.15156
A37	Old	0.153703	2.33993	-1.30723	0.868147	-0.270455	0.87738	-1.32456	4.29847	7.33043	1.43353	5.01533	2.6711	4.80557	1.18928	-3.38067	-0.397545	-3.9918	-1.94557	-2.03557	-0.90109	-2.45713	-0.27951	3.83137	-3.37093	0.437337	-1.81622	2.46347	-3.46537	-0.893033	1.22879	-2.1521	-0.483523	-1.07031	0.790093	-2.1137	-0.796355	1.78393	-1.75507	-0.47005	-1.54787	0.374503	-2.34177	0.243361	2.91993	-1.41456	1.04105	0.091	2.08667
A38	Old	2.54607	5.19387	1.2893	3.7743	1.17845	4.52323	0.114675	3.19397	5.5185	1.3036	3.86807	1.75105	4.58523	0.0309593	0.883777	2.78987	0.427552	1.79496	0.119081	2.9384	-0.245187	3.27817	6.9952	1.67079	4.6584	3.10037	8.186	1.94064	2.02757	2.12083	1.6244	1.5033	0.555406	1.33271	-0.250177	1.46257	4.1213	0.289823	2.67453	0.326367	3.8459	-0.765473	0.0169	1.28736	-0.0515667	0.305557	-0.500777	1.9085
A39	Old	1.55137	7.23587	-3.00914	4.15247	0.832293	8.00757	-2.6067	0.28126	4.2518	-1.7257	0.243073	-0.344307	2.4052	-2.1482	1.9761	6.1962	-2.34557	2.91397	1.74651	6.20383	-3.15446	3.1449	9.61967	-3.94767	6.58727	4.81433	11.4377	-1.591	4.3629	9.7607	-0.257383	5.0984	3.5561	9.3337	-0.696007	2.8716	7.28053	-3.01698	4.11697	1.16903	7.78813	-2.63873	5.20113	10.0594	-1.16539	7.42964	4.5622	10.1169
A40	Old	-3.4732	-0.740167	-2.44912	-2.32277	-0.862747	1.86838	-3.8681	0.122437	2.23473	-0.483396	-0.23047	1.0137	3.7429	-1.4379	-0.48255	4.39257	2.0486	2.39505	1.91153	6.56933	-0.598947	0.616453	2.35867	0.780379	-0.226497	1.22967	3.60443	-1.87763	-0.24133	3.37893	0.96882	1.24286	1.90373	2.54253	0.0476	-2.33013	-0.765517	-1.69969	-2.0593	-0.99722	-0.689264	-2.7034	-0.203483	2.70399	-0.249083	-0.494127	0.68432	3.01983
A42	Old	1.97897	5.4883	-1.25321	1.89661	0.37282	2.76213	-1.3779	2.95167	6.2223	0.263034	2.11413	1.43008	3.06547	1.08488	1.40329	4.4989	-1.30534	1.59956	1.25856	3.25473	0.300095	5.2899	10.4723	0.60323	4.94729	2.89743	7.2496	2.48585	4.1784	6.93417	0.721167	4.07403	1.60783	3.19933	0.42202	3.99307	5.98337	0.367791	4.03217	3.1531	4.20203	1.52103	2.53267	4.49317	-0.458717	2.8043	2.78393	2.5345
A43	Old	-3.11483	1.32384	-3.6676	-1.065	-2.95187	1.61078	-4.35723	-4.92137	-1.9821	-6.66257	-5.56453	-4.56467	-0.794983	-6.55773	1.41665	5.04803	-0.363507	2.98603	0.835443	5.45943	-1.37321	-3.94183	0.675327	-5.1078	-3.23282	-4.43147	-0.164262	-5.38937	-3.61393	0.13658	-4.68787	-1.84742	-3.48047	0.909873	-5.49283	-4.45117	-0.0530733	-4.99993	-2.37088	-4.3862	-0.27892	-6.0655	-1.22082	2.69516	-1.7646	1.05849	-0.388187	3.5606
A44	Old	2.6587	6.393	0.422213	4.33507	3.30213	6.94553	0.859505	1.10794	5.58897	-1.49934	1.2628	-1.21252	3.0745	-1.56796	2.03187	6.66753	-0.791843	3.41649	0.765993	4.70087	-1.62297	3.86723	7.12237	1.06068	5.0064	3.3949	5.76177	0.436187	3.556	7.66187	1.80117	5.42203	3.76903	6.1289	2.5055	3.359	7.97073	1.35123	5.76923	2.8378	6.36487	1.15752	0.904783	3.96147	-1.49167	2.51941	1.34449	3.64623
A45	Old	2.39703	5.26153	0.193377	2.81177	2.43117	4.52997	0.178309	2.90593	6.378	-0.422674	3.404	2.2118	5.47963	-0.50181	6.03767	10.2671	3.39733	6.73447	4.2851	8.96433	3.09063	3.36313	5.24497	2.20067	3.72773	2.72047	5.92397	0.82428	2.7597	8.93177	-1.20875	4.02566	1.52065	7.68843	-0.170085	2.58077	5.7663	-0.380413	2.81848	1.6229	6.00023	-0.16065	3.02927	7.29397	-1.08677	3.26163	1.56992	4.79813
A46	Old	3.09112	10.8309	0.205693	7.60237	4.47817	11.161	0.51866	1.35553	6.707	-0.899006	4.09737	2.04257	6.578	-0.24717	1.48364	5.16313	0.312803	3.6248	2.45161	5.12277	0.597688	-1.65028	3.59537	-3.92763	1.06103	-1.9915	5.5119	-4.75457	1.49041	6.72093	-1.22119	3.74954	1.81038	6.46007	-0.796883	1.46219	7.6596	-1.52903	4.47861	2.69093	7.66437	-0.6663	0.706133	8.0751	-2.41387	4.12117	1.89703	7.96117
A47	Old	4.10237	4.8645	3.25497	4.9439	3.90363	4.64823	3.2093	0.996992	0.922656	1.51859	1.8422	2.28357	0.88545	1.54845	2.85917	1.5366	1.3475	2.42723	3.03563	-0.959667	2.02497	1.20859	3.31063	-0.854211	1.34717	1.08486	1.69078	-0.304536	2.34093	3.5292	1.18137	3.2648	3.1565	3.5205	1.6849	3.08983	2.6233	2.34168	2.94483	2.61773	1.88641	2.68847	1.85865	1.89177	0.775417	1.75517	1.86473	1.80843
A49	Old	4.68247	7.10417	1.93063	4.92147	4.3995	6.4168	1.32466	3.86133	7.00207	2.64457	5.80243	5.95483	8.11507	3.5015	5.14723	7.6198	2.26017	5.92227	4.5926	6.9925	2.2441	5.5	8.11297	2.0179	5.81033	6.1532	8.56173	1.96778	5.86273	7.89507	3.40877	6.4779	6.12317	7.55857	3.7269	5.72917	7.04343	3.239	5.8361	5.6098	6.68143	2.97993	6.60747	9.07367	3.74143	6.61047	5.78227	8.25053
A51	Old	-0.120851	2.8288	-0.997427	1.52568	1.56923	3.27833	-0.02596	-1.7617	0.58835	-2.02807	-0.879266	-1.50246	0.52279	-1.30104	1.16203	2.8617	-0.0143877	1.71947	1.93231	4.43397	0.448816	-0.0863867	1.7582	-0.527287	-0.449277	0.301343	0.584993	-0.406837	2.25793	5.24967	0.476583	2.77094	1.68892	4.97643	-0.0481267	0.0177823	1.8746	-1.14598	0.13302	0.530653	1.11038	-0.588227	-3.69653	-2.5708	-4.0649	-4.70733	-3.08977	-3.73523
A52	Old	0.503241	6.0046	-1.84503	1.34901	0.767933	5.02097	-2.03847	-1.96521	3.5407	-3.9371	-1.44087	-2.17888	1.1511	-3.30533	-0.679233	5.1397	-3.3169	0.126887	0.01385	3.333	-2.57387	-3.01563	2.446	-5.76627	-2.35563	-3.24807	1.11837	-5.7834	0.493417	6.94733	-2.0456	1.931	1.68485	6.03027	-0.991978	1.49116	6.18687	-1.19288	1.9838	1.83778	4.46847	-0.22522	0.993003	7.5409	-2.1266	1.69733	0.348233	6.6182
A54	Old	4.4672	8.5646	0.890142	6.5721	3.91997	8.64637	1.44607	3.658	8.30423	2.04858	5.70213	1.89528	7.37653	-0.815927	5.53413	12.3817	1.62327	7.97017	5.7616	12.5027	1.2272	7.4476	10.8611	2.7583	10.6927	6.94597	11.8963	3.13169	5.01613	10.125	1.2182	8.50543	4.8939	9.87273	2.43467	6.14077	10.8813	2.17013	8.46007	4.5451	9.10003	1.75946	5.65347	9.69107	2.2985	8.46177	5.31983	9.30947
A57	Old	-5.40713	-2.79147	-5.5538	-4.6582	-4.3833	-1.02681	-4.93083	-1.99257	-1.6899	-2.3086	-3.437	-2.82347	-0.888503	-3.46483	-4.35327	-1.02798	-6.19157	-3.44546	-1.81457	1.61703	-3.45257	-2.5873	1.84277	-3.5728	-1.78097	-3.95087	1.6054	-3.93853	-5.0301	-3.24257	-4.34367	-4.02567	-4.07157	-1.49532	-3.7761	-2.0953	-0.385713	-2.21127	-2.98167	-4.5493	-0.262063	-3.09477	-1.25681	1.17894	-2.10643	-1.21843	-2.1332	1.35744
A58	Old	4.60503	8.56617	2.24161	4.56166	3.7543	7.94403	1.30462	8.68247	10.3289	6.6094	9.63437	7.4736	8.5426	5.8159	6.65917	11.0014	3.8438	7.829	7.09333	11.541	3.8527	14.3417	20.3977	8.408	17.5887	13.793	20.502	8.66663	6.7289	10.8797	4.1221	8.2268	5.3432	9.98387	2.97237	7.77947	11.7767	5.6742	8.37747	7.1355	9.7595	4.93057	5.51683	10.7293	3.3292	7.04317	4.28203	8.95687
A59	Old	2.76613	2.53467	1.38277	1.51762	2.82493	3.2006	1.56023	-2.3409	-0.385246	-3.0314	-3.0437	-2.87943	-1.15769	-2.70813	1.2465	1.96377	1.32753	1.19806	0.672797	2.45093	0.382553	-6.8246	-0.242467	-8.36727	-4.96617	-5.0343	-2.4796	-5.6215	0.00216667	2.2981	-0.226533	1.79196	2.58533	3.5178	1.2288	2.26643	3.26053	1.28281	2.113	1.963	2.86993	1.06237	2.81687	0.740793	2.9502	0.60618	-0.120407	0.458203
A60	Old	2.63063	2.7976	2.44937	4.14297	1.99904	4.05927	1.15963	0.659537	3.55053	-0.580863	0.784383	-0.769263	1.3368	-2.07213	2.088	3.10217	1.6959	2.9869	0.634837	4.86477	0.131372	-1.18765	0.0684533	-1.1404	0.284957	-1.72282	-0.26759	-2.61573	0.20787	1.81697	0.38108	1.30534	-0.722507	2.05747	-1.4948	2.8626	5.7521	1.69062	3.9352	0.69597	5.01143	-0.579023	2.4957	6.28697	0.85891	3.71775	0.439197	5.208
[truncated: 1 more columns]

## Sheet: EEG_280-400
Subject	Group	Anger_LC	Anger_LF	Anger_LP	Anger_ML	Anger_RC	Anger_RF	Anger_RP	Disgust_LC	Disgust_LF	Disgust_LP	Disgust_ML	Disgust_RC	Disgust_RF	Disgust_RP	Fear_LC	Fear_LF	Fear_LP	Fear_ML	Fear_RC	Fear_RF	Fear_RP	Happy_LC	Happy_LF	Happy_LP	Happy_ML	Happy_RC	Happy_RF	Happy_RP	Neutral_LC	Neutral_LF	Neutral_LP	Neutral_ML	Neutral_RC	Neutral_RF	Neutral_RP	Sad_LC	Sad_LF	Sad_LP	Sad_ML	Sad_RC	Sad_RF	Sad_RP	Surprise_LC	Surprise_LF	Surprise_LP	Surprise_ML	Surprise_RC	Surprise_RF
A01	young	-1.4359	0.371616	-3.9343	-1.71416	-1.10942	1.04239	-3.59443	0.9973	2.4949	-3.34807	0.435167	1.37996	2.9681	0.34924	2.62676	4.57843	-1.03271	3.95687	4.5983	4.67057	3.0231	1.37802	3.36243	-2.82157	2.30023	2.45427	5.0263	0.87288	2.0307	5.06203	-1.13782	4.26013	4.62303	4.6945	2.55217	0.718	2.13533	-2.7381	1.0491	1.28331	1.35007	0.290927	2.85017	4.48377	-1.9142	0.803533	0.565468	1.3132
A02	young	-4.2342	-5.98873	-2.942	-3.7662	-1.31691	-4.2221	-1.11991	-1.71127	-5.21143	1.08307	-1.50097	0.205913	-3.57163	0.960473	-1.04145	-2.33973	0.88533	-1.7726	-1.08158	-1.97847	-2.55817	-1.94064	-3.9476	-0.97611	-0.8485	1.00821	-1.01283	0.228977	-2.15871	-4.10507	-1.03092	-2.13221	0.476829	-2.7593	0.174773	-5.1345	-6.0491	-4.4479	-6.9562	-4.7642	-6.3141	-5.49087	-5.64433	-9.05297	-1.5874	-5.3515	-3.37117	-6.7672
A04	young	2.82217	6.89373	-0.633453	3.83088	2.59317	6.7188	-1.02596	-0.351687	4.28627	-3.96459	1.88886	1.69633	3.46613	-2.1492	-1.33984	3.469	-3.7801	-1.44683	-1.65886	2.08681	-3.67557	-1.66312	-3.95828	0.787653	-5.16003	-4.66983	-5.70253	-3.2004	0.781513	3.5099	-0.444237	1.62445	1.49333	3.06277	-0.86317	-1.07053	2.92007	-4.08843	-0.407457	0.3983	2.3482	-2.79284	2.92755	7.7992	-0.74352	4.653	3.17223	7.1262
A05	young	2.88687	6.02587	-0.187953	2.83792	3.1153	5.08833	1.518	1.38527	5.48413	-0.704433	0.748433	2.37176	4.30187	5.8631	1.91381	3.69627	-0.529233	-0.373737	2.89077	5.58497	5.7436	-0.244874	2.84523	-2.51121	-1.87054	0.341133	4.3636	3.55163	1.76393	5.12317	-0.52512	-0.401067	3.0669	3.9624	7.69797	3.37783	4.93593	0.248723	2.26736	4.36333	4.77673	7.21788	1.0576	3.39937	-2.37866	-1.1648	2.3733	4.84867
A06	young	0.297702	2.34397	-4.0489	-0.176563	-1.0559	1.21843	-2.7057	-3.81253	2.41061	-8.18743	-2.35273	-4.5918	2.49873	-6.61043	-0.755093	3.5167	-5.25017	-1.14893	-1.67303	2.7711	-3.1547	-2.57117	-0.978733	-4.74253	-5.2711	-6.2556	-4.20183	-5.1895	-0.104	2.92217	-4.34627	-1.29875	-0.823253	0.977937	-2.00177	-1.41858	0.117207	-3.99127	-3.4909	-4.00943	-2.7313	-3.93883	0.809418	2.1051	-2.84453	0.54278	1.05206	1.43548
A07	young	3.64673	5.81777	0.0292247	3.17133	3.2405	3.54097	0.700547	3.37938	5.4758	-0.549993	4.80597	6.5264	7.50157	1.84613	6.14073	6.36443	1.64517	5.5806	6.17967	4.85437	3.06633	10.4336	5.81613	8.15913	9.96757	8.86143	5.0079	8.1304	4.30403	5.81773	-0.428823	4.41797	5.2959	6.05077	0.86926	1.10043	5.19167	-4.20333	2.53317	4.37963	6.70823	-0.18146	2.41921	3.86383	-0.917989	2.16864	3.16687	4.0825
A08	young	1.46852	2.92069	-2.01737	1.47825	1.43252	5.13817	-4.19932	-0.91253	-0.324777	-2.74287	-0.7733	-0.0945273	1.6567	-5.1457	4.16667	4.77343	1.84483	3.56907	2.99983	5.4482	-0.5351	5.20323	5.49123	2.06993	3.85147	4.99363	7.02673	0.46846	4.20207	3.95677	1.3273	3.64033	3.99473	6.63927	-1.2182	3.99457	7.74583	-0.462513	6.0545	4.23443	9.96797	-3.099	-0.569867	-1.31639	-1.6728	-1.04265	-1.03342	0.772893
A11	young	-2.7496	-1.65493	-2.39293	-2.48016	-2.32858	-0.881373	-2.07973	-2.47357	-1.9728	-3.1053	-4.17163	-4.7245	-3.2939	-4.9199	0.1697	1.18948	-0.95129	-2.24263	-4.01867	-2.1551	-3.84897	-4.44187	-4.005	-3.1781	-4.70363	-3.97817	-2.50666	-3.39123	-1.03931	1.7005	-1.28893	-0.851633	-0.85131	-0.211684	-1.17437	0.338226	2.44197	0.5375	0.445123	1.08367	1.87367	0.059737	-3.9225	-1.7663	-3.67317	-3.7584	-4.49727	-3.12617
A12	young	-3.86753	-4.32783	-4.28093	-7.2291	-5.32533	-4.0283	-5.73667	-0.65259	0.4986	-1.86433	-0.493957	-0.126917	1.80088	-2.3258	-4.8405	-5.04987	-3.15433	-6.41957	-6.62107	-5.78193	-4.38143	-3.4322	-2.17103	-3.85663	-6.05547	-5.9351	-4.84453	-3.73323	-5.39163	-4.40113	-5.4612	-5.0915	-4.07177	-2.13923	-4.82013	-5.58107	-5.37667	-4.31213	-5.68147	-3.00793	-3.5862	-2.3597	-0.24303	-1.81165	-0.717346	-3.06307	-1.70089	-1.35674
A13	young	-2.25922	-1.03797	-3.28143	-3.4958	-2.15775	0.2167	-1.97317	-8.52403	-8.82133	-9.53867	-9.43753	-7.35097	-3.21457	-8.19593	-8.33017	-6.5966	-9.0024	-9.17673	-6.7597	-5.0553	-6.72933	-3.07599	-2.809	-3.8775	-4.7349	-2.82181	-1.18233	-3.09533	1.72885	1.59703	2.11707	1.76636	2.32202	2.88831	2.3337	-0.375776	0.464897	-3.00227	-0.817843	-0.22596	1.46141	-0.794253	-0.0465727	0.64021	-0.649403	-0.252413	-0.345183	1.45171
A15	young	-5.75907	-3.4912	-5.14717	-3.46103	-2.92843	-1.91735	-2.91367	-2.1138	-1.20156	-3.11827	-2.09142	-2.07719	-2.01265	-1.81601	0.35841	3.35	-1.75287	1.91906	1.7953	3.54977	-0.84976	3.2521	4.02987	2.40638	1.09631	3.1197	1.6838	2.80097	-2.7515	1.98476	-3.49203	-0.977167	-2.20725	0.835833	-1.61999	-5.00167	-2.17073	-4.58687	-2.70215	-3.68903	-2.62037	-3.326	-1.06602	2.49943	-1.57673	1.25151	0.324589	0.895503
A16	young	-2.03417	-2.25233	-1.27358	-3.27007	-1.60792	-1.42477	-0.281889	-1.01564	0.47544	-2.10342	-0.41868	-0.29945	1.00016	-1.92737	-0.16603	-0.563333	-0.674383	-1.58713	-0.147663	-0.483623	0.48904	-1.67244	-3.2176	1.67555	-0.7261	3.06553	1.79583	3.93947	-0.55263	-0.516726	-1.22546	-1.12659	0.955473	2.23263	0.511188	-4.48843	-3.4865	-4.43637	-5.41723	-3.98067	-3.4985	-4.09213	-3.267	-2.3024	-1.97112	-4.32617	-2.61387	-2.02715
A17	young	-8.04067	-5.88357	-8.08913	-9.1635	-8.02843	-5.0781	-9.07433	-7.74153	-2.05968	-11.2884	-7.96503	-7.0669	-1.81377	-9.2471	-7.28793	-7.62413	-7.60003	-9.1436	-8.6699	-6.52083	-8.33513	-6.87927	-3.42853	-10.2456	-7.7555	-8.20643	-3.09705	-9.5974	-0.703137	1.79503	-3.95937	-1.93587	-1.18303	2.1291	-4.6676	-5.86927	-0.75594	-8.03647	-5.92057	-4.84967	1.49279	-8.63937	-6.72493	-4.6367	-10.0466	-8.2339	-6.52203	-3.73934
A18	young	-7.248	-3.4281	-6.33953	-4.64157	-2.62402	-1.723	-1.37097	-8.2188	-4.0318	-10.3516	-6.0021	-7.33763	-3.43643	-10.8359	-2.79903	1.09107	-3.99497	-0.460403	-0.75545	1.16507	-0.701337	-1.00638	0.210363	-0.773323	1.08552	1.8012	2.2083	4.1171	-5.78117	-2.21993	-5.76367	-2.87047	-2.7653	-0.931137	-3.52123	-2.4185	0.978933	-3.9838	0.640123	1.29903	1.45203	-0.610473	-5.42247	-3.7508	-5.3066	-3.95733	-1.32333	-3.66277
A20	young	5.3653	7.95663	1.69196	7.91653	5.29753	7.76723	3.75193	3.6801	6.072	0.34038	5.0945	2.8882	4.84107	2.77357	1.91451	4.25253	-1.70473	3.40883	2.07987	5.56707	0.36304	6.16757	10.9188	1.13396	9.28547	6.358	10.4164	3.49527	4.6298	5.64043	1.64763	5.23373	3.6474	6.33163	1.60606	-2.11715	3.86207	-1.83687	2.3059	0.06477	1.00584	-0.524773	-1.22827	4.28907	-4.26003	2.01364	-0.87905	3.33767
A21	young	-1.89747	-0.0590733	-2.54227	-2.19473	-1.03662	-0.76206	-1.69674	2.78747	6.49037	-0.08543	4.271	3.20767	6.00743	1.70235	2.80523	5.06533	1.22237	3.37477	4.54123	5.9552	2.9474	2.8652	4.37683	1.53145	2.824	3.69523	4.69393	2.42667	2.75037	6.3418	1.2005	3.12246	3.0809	5.7892	1.79903	2.03183	5.0474	1.06122	2.8679	2.10077	4.46787	2.52713	2.85777	5.55583	0.700093	3.00337	2.8594	4.03073
A23	young	3.37193	6.19153	-0.53299	4.54873	3.27333	4.77727	0.177827	-3.4404	-1.43497	-5.23167	-3.63033	-2.65369	-1.95887	-4.91	2.113	5.5929	-3.0759	3.42138	3.36397	4.73803	-0.941877	2.2608	4.8531	-2.2793	3.21277	1.96279	3.2045	-0.19966	-2.23353	1.55667	-5.5814	-2.40537	-1.88257	-0.20447	-4.548	-1.07567	2.62217	-3.77167	-1.16733	-1.94013	-0.494743	-4.10027	-0.218823	3.9361	-4.08343	1.92047	1.77428	3.72457
A24	young	1.07964	1.64318	-0.15273	0.633923	-3.4241	0.0266667	-4.08153	1.33658	3.18357	-0.395783	1.21834	-1.60753	2.34532	-2.4074	2.54755	3.72603	1.4676	1.65635	0.144113	2.60781	-0.21982	2.00017	2.27007	0.25789	2.2506	-1.02209	1.75326	-2.28481	2.1392	3.1326	0.984843	1.6998	-2.10407	1.55089	-2.97673	0.45216	0.738087	-0.849	-0.318957	-1.98043	-0.18597	-2.35077	1.26143	2.8715	-0.604583	0.469967	-3.4131	0.387667
A25	young	-3.49577	-0.106703	-7.0956	-5.27137	-5.00173	-3.03004	-7.3453	-2.33477	0.98624	-5.77207	-2.59395	-2.1192	-0.82656	-5.17417	-1.69383	0.840191	-4.46303	-0.801581	0.683557	3.16307	-3.0219	-0.47182	0.459737	-2.47033	-0.902837	1.97893	1.63698	-1.57402	-5.70617	-2.68922	-7.91657	-7.10613	-6.17923	-4.55596	-7.4939	-6.20257	-5.84477	-6.8414	-7.51567	-4.6234	-5.44443	-6.06523	-2.12263	2.16642	-6.09997	-2.2357	-1.93127	-1.09261
A26	young	-1.63212	2.02231	-4.9843	-1.13127	-1.17044	2.18417	-2.517	0.80853	2.2382	-1.61127	0.356721	-0.29923	2.48613	-0.73592	-1.77993	-0.08024	-3.04277	-1.7489	-0.789757	0.747963	-0.736427	1.08709	4.05273	-0.956109	3.29897	1.31566	3.64877	1.8548	0.7281	1.75533	-1.42223	1.26486	2.55803	3.06137	0.328265	-5.77757	-3.6097	-8.45847	-6.1424	-4.79843	-0.912167	-6.1903	-3.09867	-0.586663	-4.0981	-2.23832	-1.16659	1.87805
A27	young	-0.0407899	3.82767	-1.7957	0.839367	-0.265897	1.75969	-2.94603	1.09557	2.60983	-1.09597	1.16647	0.311133	3.02937	-2.0804	-0.830813	0.0969933	-0.964953	-1.2969	-0.619392	0.202697	-1.61187	-2.4126	-0.31351	-3.3733	-1.82067	-3.26697	-0.428687	-4.13207	3.4385	4.38993	1.8824	2.61527	2.64193	3.72477	0.752651	1.79196	3.27823	-1.54597	1.40267	-0.0786467	3.34927	-2.73453	-1.59354	-0.0677167	-2.5569	-1.40995	-2.6323	-0.644433
A32	Old	3.48037	3.6855	1.80917	2.30833	1.98107	2.5536	0.553592	2.4727	5.267	0.80849	2.8773	2.07127	4.7062	0.71991	0.52322	1.99993	-0.58327	0.459953	0.152857	2.2635	-1.22789	3.05153	5.02653	1.64417	2.36929	1.32706	4.56493	-0.638143	2.08335	5.1625	0.70197	2.37896	1.5382	5.28183	-0.30109	2.78723	6.67	1.24323	3.5455	2.37187	5.8426	-0.0949533	2.5132	5.86473	0.165067	1.93484	0.484877	4.1126
A35	Old	0.201433	2.70887	-0.996677	0.08322	1.43054	2.8859	-1.7822	-5.0835	-3.96413	0.586007	-4.7421	-4.66637	-3.90253	-5.34787	-0.586467	0.964212	-2.31003	-3.18633	-2.8388	-1.52154	-3.5838	-2.97877	-1.6215	-5.4299	-5.9965	-4.92157	-2.79162	-3.6491	-5.2518	1.44099	-1.17347	0.0361433	0.419997	1.51486	1.15687	-7.2444	-0.7556	-4.22303	-4.21373	-4.8948	-2.14987	-2.38942	-6.75577	-1.08713	-5.9221	-5.45887	-6.02853	-1.75266
A37	Old	-2.31803	-1.22178	-1.94017	-2.43903	-2.97067	-3.26757	-2.3539	1.90947	5.2992	-0.692963	1.75679	-0.225489	1.62483	-1.61599	-5.2178	-3.25857	-4.09153	-4.58587	-4.6234	-4.37433	-3.8789	-0.193963	2.50833	-2.35743	0.216997	-1.6266	0.544987	-2.83773	-1.62637	0.26321	-1.69217	-1.84169	-2.1266	-1.14847	-2.79083	-2.97417	-0.49035	-3.23097	-2.9762	-3.30113	-2.02473	-3.79177	0.44175	2.77117	-0.16627	0.671423	0.03891	0.99711
A38	Old	2.6269	4.22043	1.61963	3.99793	1.68849	4.86153	0.182297	5.1813	7.36297	2.70837	4.99607	3.51393	6.812	0.788823	3.3064	6.18693	2.18682	5.32547	2.708	6.6541	0.889783	5.33543	8.95607	3.62	6.59857	4.55407	9.24523	3.08227	2.16767	2.13877	1.555	1.79495	1.07186	2.08567	-0.8059	1.8306	3.7715	0.567323	3.38343	1.3967	4.86333	-0.40123	0.793943	2.9769	-0.0908327	1.1661	0.38886	2.84517
A39	Old	-1.39172	2.60137	-5.16927	1.83363	-0.761583	6.6187	-3.965	0.131983	3.6349	-1.94043	-0.0351733	-0.34976	2.26563	-2.85047	0.138617	3.96477	-4.40117	0.2217	-0.156687	4.27307	-6.30353	-2.52259	0.0768767	-9.01417	-1.14987	-0.631177	4.8532	-6.29555	2.15457	5.78727	-1.86655	2.06573	1.74454	6.48027	-2.11675	0.785317	3.52497	-4.55943	1.52747	-0.758686	5.75833	-4.43608	2.15677	6.30253	-4.3843	3.7253	2.27225	7.31603
A40	Old	-1.13634	1.07987	-1.6143	-1.19401	0.0214933	2.8925	-2.835	0.66019	3.29837	0.344433	0.934563	2.51527	5.52227	-0.227802	1.03974	3.01777	3.8764	1.9506	1.41644	4.1068	-0.0266733	0.929206	1.88827	2.33803	0.0256667	1.52547	2.39527	-0.52394	0.474997	2.1167	2.0452	0.920777	2.2358	2.5723	-0.209163	-3.23183	-1.20353	-1.858	-3.37123	-1.76443	-0.83836	-3.0268	2.19597	2.7644	1.94527	0.856923	1.59912	3.54863
A42	Old	0.0395333	2.18553	-1.7895	-0.957807	-1.07473	-0.22553	-2.42493	-0.606587	1.44047	-1.34799	-1.79933	-0.820727	-0.841717	-0.604777	-0.539833	1.14285	-1.09731	-1.39114	-0.63037	-0.0499633	-0.230257	1.0191	4.71713	-0.775953	0.246747	-0.225717	1.7347	0.684273	1.32964	3.64263	0.406127	1.34717	-0.326508	0.359213	-1.07254	0.9356	1.87283	-0.533587	1.215	1.61697	1.11928	1.01433	-1.43188	0.493803	-2.92073	-1.01397	-0.472123	-1.58971
A43	Old	-3.82947	-1.00037	-2.18873	-3.18021	-4.49313	-1.45475	-3.96633	-5.66363	-2.73433	-5.49	-6.01087	-4.97207	-1.3236	-5.0921	-0.76553	2.99005	-0.76761	0.462527	-2.08057	2.45539	-2.87323	-4.34193	0.0169833	-4.58713	-3.59664	-4.81783	-0.49742	-5.18293	-4.59883	-0.91675	-3.92383	-3.12913	-5.834	-1.25092	-5.45863	-5.74067	-2.04219	-4.58947	-3.93383	-6.85517	-3.03169	-7.0014	-0.4134	3.04912	-0.0365867	1.10237	-0.703243	3.109
A44	Old	0.678437	3.29617	0.280493	1.55829	1.65915	3.3064	0.549283	0.461993	4.3871	-1.46635	-0.0775333	-2.41677	1.35454	-2.6111	0.33489	4.03997	-1.30498	1.25263	-0.25657	1.70718	-1.4195	1.85735	4.88193	0.259382	2.66114	2.37691	3.12733	0.0425333	-1.02108	0.683183	-0.243853	-0.458893	-0.372927	0.515113	-0.000253333	-0.138657	3.19933	-1.056	0.397648	-1.27942	0.78955	-1.85933	-1.05559	0.26575	-2.0739	-0.613247	-0.90508	-0.51963
A45	Old	-1.27508	3.06283	-2.108	-0.661867	-1.4673	2.71097	-2.6115	-1.70751	1.20005	-3.0857	-2.04452	-2.25571	0.524193	-2.95957	2.25584	7.62017	1.61575	2.47342	0.09904	6.15523	0.53087	0.0449067	2.96913	-0.218783	0.586902	0.621167	4.25257	-0.247853	-0.561833	4.66517	-1.99163	0.354927	-1.482	3.77147	-1.0661	-1.14239	3.08793	-2.46203	-1.21013	-1.56736	3.37407	-1.9115	-1.66081	2.8531	-2.94697	-1.47357	-2.0343	1.18573
A46	Old	2.92943	9.2313	1.28408	6.02387	3.5572	9.43763	0.428166	2.4158	7.09853	0.88391	4.07507	1.77776	6.14523	-0.0107667	2.25913	5.18427	1.6027	3.27043	1.5982	4.20267	0.200457	3.33143	10.237	0.797737	8.8058	5.54753	14.7347	0.90922	2.13803	7.45927	0.23039	3.83697	1.48471	6.2319	-0.27363	2.35251	7.59957	0.307137	4.87597	3.2874	7.32093	0.495147	-0.454837	5.93803	-2.2575	2.3515	0.442957	5.89907
A47	Old	1.49534	2.08533	1.35228	1.63157	1.42947	1.78823	1.27779	0.386394	-0.21549	1.24459	0.96722	2.22003	-0.62956	1.5751	1.54619	0.953713	-0.374753	0.68512	2.17127	-1.50263	1.12829	-0.658803	1.95363	-2.3035	-0.662967	-0.851043	0.09014	-1.26748	1.43607	2.80407	0.281037	2.4081	2.77533	2.50537	1.87973	2.9109	2.76823	1.6261	2.63683	2.33817	2.11471	1.9327	0.355517	1.47977	-0.832883	0.151643	0.16958	1.05664
A49	Old	4.6488	6.74707	2.09833	4.424	4.44027	5.81887	1.49846	3.704	6.4216	2.66557	5.92067	6.64743	6.9024	3.98007	4.6943	6.85673	1.94887	4.76847	4.0364	6.38733	1.25164	3.85897	6.27283	0.638963	4.0061	4.31457	6.37553	0.854753	5.70503	6.8635	3.44423	6.4667	7.05533	6.97077	4.79857	5.6127	7.18033	2.65493	5.94497	5.94077	7.31363	2.75373	5.37037	7.78893	2.29837	4.9479	3.88083	6.57593
A51	Old	-3.84987	-1.18824	-3.85103	-3.35237	-3.05553	-1.92603	-3.77533	-2.4938	-0.381167	-2.9074	-2.50643	-3.65583	-1.29213	-3.0158	2.86687	3.85353	1.69897	2.4496	2.4133	3.5778	1.46568	-0.793307	2.41873	-1.70813	-1.2912	-0.35362	0.643717	-1.97197	-0.323423	2.31733	-1.73671	-1.32014	-1.73295	1.03855	-2.8092	-3.4076	-2.01554	-3.7544	-4.04823	-2.98804	-2.42623	-3.53797	-5.1724	-3.3948	-5.54507	-6.75547	-5.897	-5.6056
A52	Old	-2.23083	3.09597	-3.2121	-1.833	-2.09661	1.25538	-3.79533	-5.23107	-0.474087	-5.66927	-5.6671	-6.30867	-4.01337	-5.89077	-3.82143	2.32477	-4.694	-2.43718	-2.59593	0.968447	-4.14263	-5.3515	0.956157	-7.0006	-4.50686	-4.55487	-0.78577	-5.9168	-2.32209	3.87773	-3.39787	-1.56483	-1.18301	1.75926	-2.4691	-1.4121	4.09633	-3.16483	-1.04487	-1.07173	1.34815	-2.23557	-3.3226	2.18959	-4.80247	-3.80177	-4.20357	0.830687
A54	Old	1.37363	4.43193	-0.212147	2.84064	-0.226233	3.6467	-0.66083	2.19753	7.2237	0.0289567	4.3762	-0.177187	5.82917	-2.41247	3.18507	9.38047	-0.0450833	5.4469	2.10862	9.44053	-0.408457	1.00432	4.4829	-1.74722	3.08183	0.155687	5.83513	-2.45632	2.3224	6.03783	-0.508613	4.49086	1.79858	5.8152	0.835137	2.7398	7.85907	1.10098	5.5536	1.61987	6.82833	0.51178	-0.126267	3.40123	-2.0727	1.63893	-1.36983	2.63176
A57	Old	-5.45063	-3.33111	-5.2842	-6.3485	-5.81933	-2.58017	-5.20367	-3.24267	-0.781813	-3.5147	-3.53347	-2.4462	0.901307	-3.70703	-5.4733	-3.68553	-5.8951	-6.2472	-4.0267	-1.0425	-4.1796	-4.80967	0.46711	-5.27087	-4.60827	-6.78697	0.41891	-5.591	-2.5414	-0.48056	-1.48746	-1.38503	-1.41632	1.61488	-0.815273	-5.02753	-2.16157	-5.6582	-5.63093	-7.27467	-1.60398	-4.9044	-2.01546	0.846153	-2.70223	-2.64827	-3.297	1.05693
A58	Old	1.8813	3.72343	2.05217	0.612457	1.75633	3.41983	1.56339	3.3851	3.44583	4.4019	3.5204	3.28017	1.6353	4.16667	1.37872	3.51417	1.60945	1.2037	3.1459	4.73417	2.435	11.213	13.9317	8.02787	13.0146	11.343	14.198	8.7943	4.7216	7.21873	4.07013	4.23603	2.81813	5.58333	2.09015	5.14493	8.12293	4.99843	4.57697	4.59153	5.09187	4.15993	3.57587	7.03003	3.81817	3.8851	2.0758	5.1984
A59	Old	1.83441	1.64139	0.544733	0.290433	0.62106	1.919	0.299943	-7.01027	-3.51921	-7.04593	-8.5433	-7.97153	-4.9892	-6.77363	0.43663	-0.229763	2.74083	0.3012	0.291603	0.826445	1.63683	-9.79137	-5.32251	-8.5514	-6.83553	-5.2039	-3.7523	-4.7073	-1.20884	0.86356	-0.852853	-0.807477	-0.144893	0.688763	-0.455337	0.293693	0.564616	-0.730203	-1.91262	-1.6623	-0.4013	-1.85665	-0.0972	-1.58007	-0.2355	-2.65109	-1.05346	0.253603
A60	Old	2.8304	3.12243	3.0067	4.248	2.33804	4.92353	1.31785	0.510838	2.29497	-0.499767	0.430102	-0.738433	0.956933	-1.34319	0.240677	1.94163	0.264017	1.1154	-2.2119	3.31193	-1.7497	0.532843	2.38354	1.04024	1.15573	-1.0166	1.33975	-1.57673	1.59873	2.01643	2.59739	2.35737	0.10064	2.71557	-0.04071	1.8351	3.7223	2.25893	2.7601	-0.97644	3.7238	-0.126217	3.22303	5.7031	2.79542	4.47323	1.0675	5.4144
[truncated: 1 more columns]

## Sheet: tDCS_%_Scores
Participant(subject)	AgeGroup	anger(active)	disgust(active)	fear(active)	happy(active)	neutral(active)	sad(active)	surprise(active)	anger(sham)	disgust(sham)	fear(sham)	happy(sham)	neutral(sham)	sad(sham)	surprise(sham)
1	Group 1 (Younger)	0.964286	0.928571	0.857143	0.464286	0.964286	0.928571	0.678571	1	0.928571	0.678571	0.392857	1	0.964286	0.571429
2	Group 1 (Younger)	0.964286	0.964286	0.357143	0.857143	1	0.964286	0.607143	0.964286	1	0.428571	0.535714	1	0.964286	0.714286
3	Group 1 (Younger)	0.928571	0.964286	0.678571	0.5	0.928571	0.964286	0.428571	0.785714	0.821429	0.535714	0.464286	1	0.857143	0.571429
4	Group 1 (Younger)	0.964286	0.75	0.464286	0.571429	0.821429	0.321429	0.178571	0.964286	0.857143	0.5	0.428571	0.964286	0.428571	0.0714286
5	Group 1 (Younger)	1	1	0.75	0.714286	0.964286	0.857143	0.892857	0.964286	0.964286	0.857143	0.821429	0.928571	0.857143	0.642857
6	Group 1 (Younger)	1	1	0.928571	0.607143	0.892857	1	0.785714	1	1	0.928571	0.678571	1	0.964286	0.928571
7	Group 1 (Younger)	1	1	0.75	0.785714	0.928571	0.857143	0.75	0.928571	1	0.607143	0.607143	0.857143	0.928571	0.321429
8	Group 1 (Younger)	1	0.571429	0.75	0.392857	0.964286	0.571429	0.678571	0.964286	0.714286	0.785714	0.357143	0.964286	0.892857	0.821429
9	Group 1 (Younger)	0.964286	1	0.928571	0.428571	1	0.857143	0.714286	1	1	0.75	0.392857	1	0.892857	0.75
10	Group 1 (Younger)	0.964286	0.75	0.535714	0.25	0.964286	1	0.607143	1	0.75	0.321429	0.357143	0.892857	0.964286	0.214286
11	Group 1 (Younger)	1	0.785714	0.714286	0.785714	1	1	0.928571	0.928571	0.642857	0.678571	0.25	1	0.821429	0.571429
12	Group 1 (Younger)	0.964286	0.928571	0.428571	0.964286	0.857143	0.75	0.821429	0.928571	0.642857	0.392857	0.821429	0.75	0.714286	0.642857
13	Group 1 (Younger)	1	0.964286	0.928571	0.607143	0.928571	0.928571	0.892857	0.964286	0.964286	0.607143	0.607143	0.821429	0.928571	0.642857
14	Group 1 (Younger)	0.678571	0.357143	0.357143	0.142857	0.785714	0.75	0.214286	0.75	0.25	0.285714	0.392857	0.678571	0.75	0.357143
15	Group 1 (Younger)	1	0.714286	0.821429	0.535714	0.892857	0.928571	0.535714	1	0.928571	0.785714	0.571429	0.928571	0.964286	0.642857
16	Group 1 (Younger)	0.964286	0.678571	0.678571	0.535714	1	0.928571	0.892857	1	0.964286	0.821429	0.785714	1	0.892857	0.857143
17	Group 1 (Younger)	1	1	0.857143	0.714286	1	0.892857	0.678571	1	0.928571	0.785714	0.75	1	0.892857	0.678571
18	Group 1 (Younger)	1	1	0.928571	0.928571	0.964286	0.964286	0.892857	1	0.964286	0.892857	0.75	0.892857	0.892857	0.964286
19	Group 1 (Younger)	1	1	0.785714	0.607143	0.964286	0.785714	0.75	1	1	0.821429	0.821429	0.928571	0.964286	0.928571
20	Group 1 (Younger)	1	0.964286	0.607143	0.642857	1	0.857143	0.75	1	0.964286	0.607143	0.75	0.928571	0.821429	0.75
21	Group 1 (Younger)	0.857143	0.928571	0.857143	0.285714	1	0.714286	0.928571	0.964286	0.928571	0.75	0.214286	0.964286	0.821429	0.714286
22	Group 1 (Younger)	1	0.964286	0.5	0.75	1	0.892857	0.392857	1	0.928571	0.535714	0.535714	1	0.964286	0.5
23	Group 1 (Younger)	0.857143	0.571429	0.464286	0.285714	0.857143	0.678571	0.607143	0.607143	0.535714	0.5	0.428571	0.785714	0.821429	0.571429
24	Group 1 (Younger)	1	1	0.678571	0.428571	1	0.678571	0.714286	1	1	0.75	0.5	0.821429	0.714286	0.607143
25	Group 1 (Younger)	1	0.964286	0.642857	0.535714	1	0.892857	0.821429	1	0.928571	0.571429	0.678571	0.928571	0.785714	0.75
26	Group 1 (Younger)	1	0.642857	0.428571	0.357143	0.75	0.821429	0.785714	1	0.892857	0.928571	0.428571	0.785714	0.928571	0.535714
27	Group 1 (Younger)	1	1	0.892857	0.75	0.964286	0.785714	0.464286	0.928571	0.892857	0.678571	0.357143	0.892857	0.607143	0.642857
28	Group 1 (Younger)	0.964286	0.928571	0.714286	0.714286	0.892857	1	0.75	1	0.964286	0.75	0.964286	0.964286	0.892857	0.857143
29	Group 1 (Younger)	0.571429	0.821429	0.464286	0.321429	0.928571	0.642857	0.821429	0.714286	0.785714	0.571429	0.428571	0.821429	0.821429	0.75
30	Group 1 (Younger)	1	0.857143	0.678571	0.714286	1	0.928571	0.75	1	0.964286	0.928571	0.857143	0.964286	0.928571	0.928571
1	Group 2 (Older)	0.964286	0.714286	0.535714	0.5	1	0.964286	0.964286	1	0.642857	0.464286	0.571429	1	0.857143	0.821429
2	Group 2 (Older)	0.642857	0.678571	0.285714	0.321429	0.785714	0.535714	0.0357143	0.964286	0.857143	0.214286	0.357143	0.821429	0.642857	0.0714286
3	Group 2 (Older)	1	0.857143	0.714286	0.464286	0.892857	0.5	0.357143	1	0.821429	0.785714	0.571429	1	0.714286	0.428571
4	Group 2 (Older)	1	0.928571	0.821429	0.214286	0.964286	0.928571	0.607143	0.964286	0.678571	0.607143	0.0357143	1	0.928571	0.857143
5	Group 2 (Older)	0.821429	0	0.214286	0.0357143	1	0.392857	0.214286	0.642857	0.214286	0.5	0.25	0.928571	0.821429	0.392857
6	Group 2 (Older)	0.821429	0.642857	0.571429	0.214286	0.892857	0.714286	0.535714	0.821429	0.928571	0.571429	0.321429	0.821429	0.607143	0.821429
7	Group 2 (Older)	0.678571	0.571429	0.25	0.142857	0.821429	0.5	0.142857	0.678571	0.428571	0.321429	0.178571	0.857143	0.607143	0.178571
8	Group 2 (Older)	0.464286	0.428571	0.642857	0.107143	0.928571	0.321429	0.25	0.571429	0.642857	0.571429	0.142857	1	0.464286	0.25
9	Group 2 (Older)	0.928571	0.928571	0.607143	0.678571	0.928571	0.892857	0.857143	1	0.678571	0.642857	0.571429	0.892857	0.857143	0.678571
10	Group 2 (Older)	1	0.964286	0.642857	0.535714	0.928571	0.714286	0.535714	0.964286	0.75	0.5	0.392857	0.821429	0.571429	0.607143
11	Group 2 (Older)	0.571429	0.357143	0.357143	0.25	0.357143	0.571429	0.142857	0.535714	0.285714	0.285714	0.25	0.75	0.535714	0.107143
12	Group 2 (Older)	0.964286	0.964286	0.821429	0.178571	0.714286	0.857143	0.321429	0.928571	0.892857	0.714286	0.25	0.607143	0.928571	0.642857
13	Group 2 (Older)	0.642857	0.571429	0.714286	0.142857	0.928571	0.892857	0.821429	0.964286	0.714286	0.678571	0.214286	0.928571	0.964286	0.964286
14	Group 2 (Older)	0.964286	0.857143	0.928571	0.5	0.964286	0.857143	0.392857	0.892857	0.607143	0.642857	0.714286	0.75	0.857143	0.571429
15	Group 2 (Older)	0.857143	0.785714	0.714286	0.428571	0.892857	0.857143	0.892857	0.964286	0.642857	0.607143	0.25	0.821429	0.892857	0.678571
16	Group 2 (Older)	1	0.892857	0.357143	0.5	0.821429	0.785714	0.321429	0.964286	0.642857	0.428571	0.428571	0.857143	0.928571	0.535714
17	Group 2 (Older)	0.785714	0.357143	0.107143	0.178571	0.928571	0.535714	0.0357143	0.785714	0.535714	0.321429	0.25	0.892857	0.464286	0.107143
18	Group 2 (Older)	1	0.714286	0.678571	0.785714	0.892857	0.964286	0.678571	1	0.928571	0.928571	0.678571	0.928571	0.964286	0.785714
19	Group 2 (Older)	0.964286	0.428571	0.5	0.25	0.821429	0.571429	0.75	0.892857	0.714286	0.428571	0.25	0.964286	0.75	0.5
20	Group 2 (Older)	0.75	1	0.785714	0.142857	0.428571	0.785714	0.75	0.785714	0.785714	0.535714	0.107143	0.714286	0.892857	0.642857
21	Group 2 (Older)	0.928571	0.964286	0.714286	0.428571	1	0.928571	0.607143	0.928571	0.892857	0.678571	0.607143	1	0.857143	0.571429
22	Group 2 (Older)	0.928571	0.535714	0.392857	0.321429	0.928571	0.535714	0.607143	0.964286	0.785714	0.642857	0.214286	0.857143	0.821429	0.678571
23	Group 2 (Older)	0.821429	0.0714286	0.464286	0.107143	0.928571	0.678571	0	0.857143	0.0714286	0.214286	0.25	0.964286	0.857143	0
24	Group 2 (Older)	0.678571	0.642857	0.464286	0.535714	0.785714	0.714286	0.714286	0.678571	0.464286	0.392857	0.392857	0.535714	0.714286	0.642857
25	Group 2 (Older)	0.964286	1	0.821429	0.571429	0.928571	0.857143	0.642857	0.964286	0.928571	0.714286	0.535714	0.892857	0.642857	0.678571
26	Group 2 (Older)	0.892857	0.5	0.642857	0.535714	1	0.892857	0.928571	1	0.857143	0.678571	0.571429	1	1	0.785714
27	Group 2 (Older)	1	0.892857	0.464286	0.214286	0.75	0.928571	0.5	1	0.75	0.535714	0.285714	0.75	0.964286	0.714286
28	Group 2 (Older)	0.821429	0.25	0.178571	0.357143	0.571429	0.357143	0.214286	0.892857	0.428571	0.214286	0.25	0.392857	0.321429	0.107143
29	Group 2 (Older)	0.964286	0.821429	0.642857	0.357143	0.857143	0.714286	0.428571	0.892857	0.821429	0.5	0.178571	0.857143	0.642857	0.392857
30	Group 2 (Older)	0.821429	0.5	0.0714286	0.107143	0.714286	0.535714	0.25	0.821429	0.357143	0.214286	0.214286	0.678571	0.642857	0.0714286

## Sheet: tDCS_Hu_Scores
Participant(subject)	AgeGroup	Hu_anger(active)	Hu_disgust(active)	Hu_fear(active)	Hu_happy(active)	Hu_neutral(active)	Hu_sad(active)	Hu_surprise(active)	Hu_anger(sham)	Hu_disgust(sham)	Hu_fear(sham)	Hu_happy(sham)	Hu_neutral(sham)	Hu_sad(sham)	Hu_surprise(sham)
1	Group 1 (Younger)	0.897783	0.89418	0.791209	0.274351	0.605482	0.832512	0.644643	0.965517	0.928571	0.644643	0.18006	0.608696	0.743878	0.571429
2	Group 1 (Younger)	0.929847	0.839862	0.357143	0.623377	0.823529	0.635017	0.543233	0.929847	0.875	0.395604	0.382653	0.756757	0.68515	0.529101
3	Group 1 (Younger)	0.928571	0.788961	0.586039	0.25	0.635338	0.723214	0.395604	0.785714	0.629762	0.382653	0.287415	0.608696	0.541353	0.507937
4	Group 1 (Younger)	0.788961	0.65625	0.20119	0.203175	0.439369	0.222527	0.111607	0.813616	0.791209	0.225806	0.138996	0.565994	0.257143	0.0357143
5	Group 1 (Younger)	1	0.965517	0.63	0.549451	0.788961	0.822857	0.744048	0.897783	0.839862	0.761905	0.609447	0.862245	0.761905	0.503106
6	Group 1 (Younger)	1	0.965517	0.804762	0.516071	0.656513	0.875	0.751553	1	0.965517	0.862245	0.644643	0.848485	0.867857	0.862245
7	Group 1 (Younger)	0.965517	1	0.63	0.57619	0.832512	0.623377	0.715909	0.862245	0.933333	0.491497	0.264652	0.663594	0.754464	0.192857
8	Group 1 (Younger)	0.965517	0.507937	0.5625	0.187888	0.464923	0.457143	0.586039	0.929847	0.714286	0.664835	0.255102	0.520714	0.858516	0.590402
9	Group 1 (Younger)	0.964286	1	0.804762	0.257143	0.965517	0.70936	0.4329	1	0.903226	0.65625	0.240079	0.848485	0.720046	0.508065
10	Group 1 (Younger)	0.897783	0.684783	0.535714	0.102941	0.531341	0.682927	0.469156	0.777778	0.65625	0.321429	0.111607	0.531463	0.591721	0.142857
11	Group 1 (Younger)	1	0.785714	0.714286	0.691429	0.8	0.736842	0.862245	0.928571	0.642857	0.586039	0.0833333	0.466667	0.609447	0.507937
12	Group 1 (Younger)	0.964286	0.778802	0.270677	0.743878	0.857143	0.425676	0.821429	0.862245	0.399015	0.216071	0.429383	0.65625	0.460829	0.578571
13	Group 1 (Younger)	0.965517	0.964286	0.832512	0.469156	0.778802	0.832512	0.769704	0.867857	0.788961	0.396978	0.469156	0.674745	0.65251	0.578571
14	Group 1 (Younger)	0.678571	0.170068	0.170068	0.0238095	0.236791	0.492188	0.214286	0.715909	0.0729167	0.163265	0.110806	0.268601	0.45	0.255102
15	Group 1 (Younger)	0.965517	0.621118	0.755714	0.259217	0.676407	0.804762	0.321429	0.965517	0.89418	0.691429	0.365714	0.804762	0.788961	0.428571
16	Group 1 (Younger)	0.964286	0.644643	0.613946	0.422932	0.583333	0.754464	0.769704	1	0.964286	0.726648	0.664835	0.875	0.744048	0.761905
17	Group 1 (Younger)	1	1	0.761905	0.492611	0.8	0.769704	0.644643	0.903226	0.89418	0.691429	0.508065	0.875	0.82672	0.560559
18	Group 1 (Younger)	1	1	0.862245	0.804762	0.964286	0.897783	0.858516	1	0.964286	0.797194	0.715909	0.744048	0.697545	0.897783
19	Group 1 (Younger)	0.965517	0.965517	0.57619	0.43006	0.813616	0.640212	0.63	0.965517	0.965517	0.755714	0.699735	0.928571	0.813616	0.862245
20	Group 1 (Younger)	0.933333	0.964286	0.491497	0.445055	0.7	0.70936	0.684783	0.965517	0.964286	0.469156	0.525	0.778802	0.572511	0.65625
21	Group 1 (Younger)	0.857143	0.804762	0.685714	0.228571	0.518519	0.680272	0.89418	0.897783	0.89418	0.63	0.0989011	0.553951	0.674745	0.529101
22	Group 1 (Younger)	0.965517	0.964286	0.411765	0.366279	0.8	0.656513	0.392857	0.965517	0.89418	0.502232	0.236345	0.682927	0.813616	0.411765
23	Group 1 (Younger)	0.70936	0.338624	0.301786	0.142857	0.395604	0.515714	0.382275	0.491497	0.297619	0.241379	0.205714	0.557604	0.524802	0.338624
24	Group 1 (Younger)	0.965517	1	0.460459	0.257143	0.651163	0.495879	0.649351	0.933333	0.965517	0.543103	0.269231	0.510618	0.621118	0.469156
25	Group 1 (Younger)	1	0.964286	0.525974	0.334821	0.717949	0.697545	0.787202	0.965517	0.89418	0.380952	0.495879	0.689796	0.508403	0.75
26	Group 1 (Younger)	0.875	0.385714	0.321429	0.198413	0.375	0.674745	0.57619	0.933333	0.697545	0.804762	0.223602	0.467181	0.89418	0.472689
27	Group 1 (Younger)	0.965517	0.965517	0.697545	0.45	0.788961	0.691429	0.464286	0.89418	0.744048	0.444581	0.15528	0.572344	0.448758	0.462857
28	Group 1 (Younger)	0.897783	0.89418	0.714286	0.492611	0.637755	0.8	0.75	0.965517	0.964286	0.684783	0.788961	0.897783	0.720046	0.857143
29	Group 1 (Younger)	0.537815	0.439369	0.251488	0.180804	0.635338	0.445055	0.590402	0.680272	0.480159	0.397516	0.270677	0.572511	0.651478	0.45
30	Group 1 (Younger)	0.933333	0.791209	0.613946	0.510204	0.8	0.778802	0.63	0.965517	0.964286	0.862245	0.761905	0.964286	0.832512	0.832512
1	Group 2 (Older)	0.839862	0.680272	0.535714	0.333333	0.608696	0.743878	0.964286	0.903226	0.609023	0.402381	0.351648	0.666667	0.605042	0.651478
2	Group 2 (Older)	0.525974	0.368367	0.190476	0.0741758	0.274376	0.349379	0.0178571	0.867857	0.70936	0.0857143	0.085034	0.343506	0.503106	0.0714286
3	Group 2 (Older)	0.875	0.761905	0.408163	0.223545	0.531463	0.318182	0.324675	0.875	0.821429	0.508403	0.304762	0.756757	0.571429	0.342857
4	Group 2 (Older)	0.903226	0.928571	0.787202	0.0756303	0.531341	0.862245	0.491497	0.867857	0.537202	0.607143	0.00510204	0.509091	0.832512	0.605042
5	Group 2 (Older)	0.821429	0	0.142857	0.00892857	0.215385	0.288095	0.0857143	0.642857	0.128571	0.368421	0.0875	0.287415	0.609447	0.308673
6	Group 2 (Older)	0.787202	0.55102	0.380952	0.0559006	0.46503	0.621118	0.243506	0.755714	0.670635	0.326531	0.160714	0.555672	0.491497	0.555672
7	Group 2 (Older)	0.613946	0.253968	0.109375	0.0197044	0.314881	0.388889	0.0357143	0.644643	0.155844	0.160714	0.0279018	0.395604	0.469156	0.0469925
8	Group 2 (Older)	0.464286	0.190476	0.399015	0.0153061	0.305606	0.206633	0.134615	0.537815	0.385714	0.397516	0.0272109	0.35443	0.377232	0.175
9	Group 2 (Older)	0.89418	0.778802	0.491497	0.515714	0.754464	0.637755	0.822857	0.903226	0.586039	0.462857	0.338624	0.603282	0.623377	0.613946
10	Group 2 (Older)	0.933333	0.897783	0.428571	0.297619	0.603571	0.549451	0.472689	0.765756	0.543103	0.333333	0.205782	0.44983	0.338624	0.469156
11	Group 2 (Older)	0.537815	0.123153	0.142857	0.0460526	0.0892857	0.212625	0.142857	0.401786	0.0761905	0.0952381	0.0514706	0.254032	0.349379	0.107143
12	Group 2 (Older)	0.839862	0.813616	0.699735	0.0405844	0.357143	0.605042	0.289286	0.832512	0.637755	0.595238	0.0921053	0.271617	0.754464	0.609023
13	Group 2 (Older)	0.642857	0.326531	0.649351	0.0634921	0.524845	0.744048	0.439369	0.964286	0.571429	0.644643	0.183673	0.524845	0.765756	0.703668
14	Group 2 (Older)	0.964286	0.761905	0.778802	0.205882	0.635017	0.857143	0.360119	0.82672	0.43006	0.55102	0.3663	0.463235	0.761905	0.380952
15	Group 2 (Older)	0.822857	0.596059	0.714286	0.302521	0.474924	0.663594	0.82672	0.788961	0.525974	0.573413	0.0921053	0.44983	0.587406	0.537202
16	Group 2 (Older)	0.933333	0.797194	0.324675	0.2	0.44983	0.421603	0.321429	0.839862	0.609023	0.367347	0.151261	0.467532	0.670635	0.446429
17	Group 2 (Older)	0.751553	0.14881	0.0459184	0.0307882	0.274351	0.334821	0.0357143	0.785714	0.349379	0.241071	0.0486111	0.297619	0.241429	0.107143
18	Group 2 (Older)	0.903226	0.571429	0.613946	0.508403	0.744048	0.813616	0.560559	0.875	0.89418	0.89418	0.515714	0.778802	0.867857	0.720238
19	Group 2 (Older)	0.839862	0.244898	0.25	0.0729167	0.460801	0.380952	0.583333	0.858516	0.47619	0.367347	0.076087	0.482143	0.543103	0.35
20	Group 2 (Older)	0.684783	0.528302	0.664835	0.0519481	0.321429	0.617347	0.403846	0.720238	0.52381	0.401786	0.0229592	0.47619	0.496032	0.385714
21	Group 2 (Older)	0.928571	0.964286	0.649351	0.233766	0.54902	0.778802	0.607143	0.862245	0.858516	0.560559	0.368622	0.608696	0.70936	0.571429
22	Group 2 (Older)	0.778802	0.349379	0.227444	0.093318	0.492711	0.309066	0.607143	0.867857	0.57619	0.462857	0.0756303	0.527473	0.555672	0.613946
23	Group 2 (Older)	0.787202	0.047619	0.287415	0.0146104	0.294425	0.299834	0	0.791209	0.0357143	0.107143	0.0514706	0.356654	0.43769	0
24	Group 2 (Older)	0.678571	0.55102	0.1829	0.243506	0.480159	0.460829	0.621118	0.560559	0.262422	0.172857	0.135045	0.28699	0.396825	0.399015
25	Group 2 (Older)	0.929847	0.903226	0.699735	0.315271	0.754464	0.70936	0.578571	0.839862	0.862245	0.510204	0.28699	0.62004	0.55102	0.537202
26	Group 2 (Older)	0.892857	0.5	0.503106	0.382653	0.608696	0.676407	0.710084	0.965517	0.857143	0.678571	0.397516	0.756757	0.8	0.596059
27	Group 2 (Older)	0.848485	0.82672	0.335317	0.0642857	0.403846	0.548701	0.466667	0.717949	0.63	0.446429	0.126984	0.414474	0.743878	0.621118
28	Group 2 (Older)	0.651478	0.07	0.0318878	0.115207	0.198758	0.142857	0.107143	0.744048	0.125436	0.0535714	0.0729167	0.0982143	0.0997537	0.0803571
29	Group 2 (Older)	0.765756	0.609447	0.482143	0.119048	0.489796	0.649351	0.395604	0.744048	0.524802	0.304348	0.042517	0.43769	0.503106	0.270089
30	Group 2 (Older)	0.44983	0.225806	0.0119048	0.0229592	0.26455	0.243506	0.175	0.590402	0.142857	0.183673	0.0535714	0.211358	0.28223	0.0238095

## Sheet: tDCS_ConfusionMatrices
		BASE DATA (COUNTS)																			BIASED HIT RATES (%) - calculated from the BASE DATA
		Intended emotion from audio files [ACTIVE CONDITION]								Intended emotion from audio files [SHAM CONDITION]											Intended emotion from audio files [ACTIVE CONDITION]								Intended emotion from audio files [SHAM CONDITION]
		Anger	Disgust	Fear	Happiness	Neutral	Sadness	Pleasant surprise	TOTAL [ACTIVE]	Anger	Disgust	Fear	Happiness	Neutral	Sadness	Pleasant surprise	TOTAL [SHAM]				Anger	Disgust	Fear	Happiness	Neutral	Sadness	Pleasant surprise	TOTAL [ACTIVE]	Anger	Disgust	Fear	Happiness	Neutral	Sadness	Pleasant surprise	TOTAL [SHAM]	Overall accuracy [ACTIVE] (correct percentage)	Overall accuracy [SHAM] (correct percentage)
Older Group's Response (COUNT)	Anger	718	18	35	15	8	1	6	801	737	24	38	17	17	1	3	837		Older Group's Response (%)	Anger	85.4762	2.14286	4.16667	1.78571	0.952381	0.119048	0.714286	95.3571	87.7381	2.85714	4.52381	2.02381	2.02381	0.119048	0.357143	99.6429	63.2483	64.3707
	Disgust	78	555	36	46	42	6	19	782	71	553	48	36	37	11	29	785			Disgust	9.28571	66.0714	4.28571	5.47619	5	0.714286	2.2619	93.0952	8.45238	65.8333	5.71429	4.28571	4.40476	1.30952	3.45238	93.4524
	Fear	16	35	451	19	10	110	16	657	10	27	435	20	8	101	12	613			Fear	1.90476	4.16667	53.6905	2.2619	1.19048	13.0952	1.90476	78.2143	1.19048	3.21429	51.7857	2.38095	0.952381	12.0238	1.42857	72.9762
	Happiness	6	48	74	283	10	11	307	739	1	49	66	288	25	12	302	743			Happiness	0.714286	5.71429	8.80952	33.6905	1.19048	1.30952	36.5476	87.9762	0.119048	5.83333	7.85714	34.2857	2.97619	1.42857	35.9524	88.4524
	Neutral	16	104	112	360	710	115	80	1497	15	104	98	358	708	77	62	1422			Neutral	1.90476	12.381	13.3333	42.8571	84.5238	13.6905	9.52381	178.214	1.78571	12.381	11.6667	42.619	84.2857	9.16667	7.38095	169.286
	Sadness	3	37	112	58	55	596	6	867	5	35	132	53	45	636	4	910			Sadness	0.357143	4.40476	13.3333	6.90476	6.54762	70.9524	0.714286	103.214	0.595238	4.16667	15.7143	6.30952	5.35714	75.7143	0.47619	108.333
	Pleasant surprise	3	43	20	59	5	1	406	537	1	48	23	68	0	2	428	570			Pleasant surprise	0.357143	5.11905	2.38095	7.02381	0.595238	0.119048	48.3333	63.9286	0.119048	5.71429	2.7381	8.09524	0	0.238095	50.9524	67.8571
	TOTAL [ACTIVE]:	840	840	840	840	840	840	840	TOTAL [SHAM]:	840	840	840	840	840	840	840				TOTAL [ACTIVE]:	100	100	100	100	100	100	100	TOTAL [SHAM]:	100	100	100	100	100	100	100
Younger Group's Response (COUNT)	Anger	801	20	6	1	8	0	0	836	794	20	7	5	15	0	1	842		Younger Group's Response (%)	Anger	95.3571	2.38095	0.714286	0.119048	0.952381	0	0	99.5238	94.5238	2.38095	0.833333	0.595238	1.78571	0	0.119048	100.238	79.1837	78.1122
	Disgust	22	728	20	16	24	4	6	820	21	731	16	16	34	3	15	836			Disgust	2.61905	86.6667	2.38095	1.90476	2.85714	0.47619	0.714286	97.619	2.5	87.0238	1.90476	1.90476	4.04762	0.357143	1.78571	99.5238
	Fear	8	7	572	7	2	108	8	712	15	6	561	12	5	103	7	709			Fear	0.952381	0.833333	68.0952	0.833333	0.238095	12.8571	0.952381	84.7619	1.78571	0.714286	66.7857	1.42857	0.595238	12.2619	0.833333	84.4048
	Happiness	0	16	34	481	13	2	222	768	3	27	28	474	6	1	254	793			Happiness	0	1.90476	4.04762	57.2619	1.54762	0.238095	26.4286	91.4286	0.357143	3.21429	3.33333	56.4286	0.714286	0.119048	30.2381	94.4048
	Neutral	6	47	33	251	790	22	23	1172	5	30	34	222	769	15	14	1089			Neutral	0.714286	5.59524	3.92857	29.881	94.0476	2.61905	2.7381	139.524	0.595238	3.57143	4.04762	26.4286	91.5476	1.78571	1.66667	129.643
	Sadness	3	2	165	16	3	704	1	894	1	7	175	19	11	718	3	934			Sadness	0.357143	0.238095	19.6429	1.90476	0.357143	83.8095	0.119048	106.429	0.119048	0.833333	20.8333	2.2619	1.30952	85.4762	0.357143	111.19
	Pleasant surprise	0	20	10	68	0	0	580	678	1	19	19	92	0	0	546	677			Pleasant surprise	0	2.38095	1.19048	8.09524	0	0	69.0476	80.7143	0.119048	2.2619	2.2619	10.9524	0	0	65	80.5952
	TOTAL [ACTIVE]:	840	840	840	840	840	840	840	TOTAL [SHAM]:	840	840	840	840	840	840	840				TOTAL [ACTIVE]:	100	100	100	100	100	100	100	TOTAL [SHAM]:	100	100	100	100	100	100	100
		UNBIASED HIT RATES (Hu) - calculated from the BASE DATA
		Intended emotion from audio files [ACTIVE CONDITION]								Intended emotion from audio files [SHAM CONDITION]
		Anger	Disgust	Fear	Happiness	Neutral	Sadness	Pleasant surprise	TOTAL [ACTIVE]	Anger	Disgust	Fear	Happiness	Neutral	Sadness	Pleasant surprise	TOTAL [SHAM]
Older Group's Response (UNBIASED HIT RATE)	Anger	0.766191	0.000481541	0.00182064	0.000334403	9.51192e-05	1.48624e-06	5.35045e-05	0.768978	0.772556	0.000819252	0.00205382	0.000411049	0.000411049	1.42231e-06	1.28008e-05	0.776266
	Disgust	0.00926197	0.468921	0.00197296	0.00322129	0.00268542	5.48045e-05	0.000549568	0.486667	0.00764483	0.463769	0.00349409	0.00196542	0.00207613	0.0001835	0.0012754	0.480408
	Fear	0.000463869	0.00221969	0.36856	0.000654128	0.000181199	0.0219251	0.000463869	0.394468	0.000194205	0.00141575	0.367484	0.00077682	0.000124291	0.0198108	0.000279655	0.390086
	Happiness	5.79934e-05	0.00371158	0.00882144	0.129018	0.000161093	0.000194922	0.151828	0.293793	1.60226e-06	0.00384702	0.00697943	0.132898	0.00100141	0.000230725	0.146132	0.29109
	Neutral	0.000203582	0.00860133	0.00997551	0.103063	0.400881	0.0105171	0.00508954	0.538331	0.000188366	0.00905499	0.00804032	0.107297	0.41965	0.00496367	0.00321814	0.552413
	Sadness	1.23579e-05	0.00187977	0.0172241	0.0046191	0.00415362	0.487746	4.94315e-05	0.515685	3.27054e-05	0.00160256	0.0227943	0.00367478	0.00264914	0.529168	2.09314e-05	0.559942
	Pleasant surprise	1.99521e-05	0.00409905	0.000886761	0.00771703	5.54225e-05	2.2169e-06	0.365425	0.378206	2.08855e-06	0.00481203	0.00110485	0.00965748	0	8.35422e-06	0.38259	0.398175
	TOTAL [ACTIVE]:	0.776211	0.489914	0.409262	0.248627	0.408213	0.520442	0.52346	TOTAL [SHAM]:	0.78062	0.48532	0.411951	0.25668	0.425912	0.554366	0.533529
Younger Group's Response (UNBIASED HIT RATE)	Anger	0.913649	0.000569606	5.12645e-05	1.42401e-06	9.11369e-05	0	0	0.914363	0.891353	0.000565547	6.92795e-05	3.53467e-05	0.00031812	0	1.41387e-06	0.892342
	Disgust	0.000702671	0.769431	0.00058072	0.000371661	0.000836237	2.32288e-05	5.22648e-05	0.771998	0.00062799	0.760938	0.000364548	0.000364548	0.00164616	1.28161e-05	0.000320403	0.764274
	Fear	0.000107009	8.19288e-05	0.547057	8.19288e-05	6.68807e-06	0.0195024	0.000107009	0.566944	0.000377796	6.04473e-05	0.528445	0.000241789	4.19773e-05	0.0178135	8.22755e-05	0.547063
	Happiness	0	0.000396825	0.00179191	0.358633	0.000261967	6.2004e-06	0.0763951	0.437484	1.35111e-05	0.0010944	0.00117697	0.337291	5.40443e-05	1.50123e-06	0.0968534	0.436484
	Neutral	3.65675e-05	0.00224382	0.00110617	0.0639942	0.633939	0.00049163	0.00053734	0.702348	2.73296e-05	0.000983865	0.00126372	0.0538764	0.646466	0.000245966	0.000214264	0.703077
	Sadness	1.19847e-05	5.32652e-06	0.0362536	0.000340897	1.19847e-05	0.659977	1.33163e-06	0.696602	1.2746e-06	6.24554e-05	0.0390346	0.000460131	0.000154227	0.657087	1.14714e-05	0.696811
	Pleasant surprise	0	0.000702346	0.000175586	0.00811912	0	0	0.590673	0.59967	1.75846e-06	0.000634803	0.000634803	0.0148836	0	0	0.524225	0.540379
	TOTAL [ACTIVE]:	0.914507	0.773431	0.587016	0.431542	0.635147	0.68	0.667766	TOTAL [SHAM]:	0.892402	0.764339	0.570989	0.407152	0.64868	0.675161	0.621708

## Sheet: tRNS_%_Scores
Participant(subject)	AgeGroup	Anger(active)	Disgust(active)	Fear(active)	Happy(active)	Neutral(active)	Sad(active)	Surprise(active)	Anger(sham)	Disgust(sham)	Fear(sham)	Happy(sham)	Neutral(sham)	Sad(sham)	Surprise(sham)
subj01	Older	0.5	0.285714	0.0714286	0.178571	0.285714	0.0714286	0.107143	0.714286	0.357143	0.107143	0.178571	0.285714	0.178571	0.25
subj02	Older	0.678571	0.535714	0.535714	0.357143	0.821429	0.785714	0.571429	0.821429	0.714286	0.464286	0.428571	0.857143	0.928571	0.75
subj03	Older	0.928571	0.642857	0.357143	0.285714	0.928571	0.678571	0.714286	0.857143	0.464286	0.214286	0.214286	0.928571	0.857143	0.678571
subj04	Older	0.75	0.785714	0.285714	0.285714	0.321429	0.5	0.464286	0.785714	0.678571	0.25	0.321429	0.428571	0.321429	0.142857
subj05	Older	0.857143	0.321429	0.321429	0.0714286	0.75	0.75	0.5	0.964286	0.607143	0.607143	0.214286	0.5	0.821429	0.642857
subj06	Older	0.75	0.642857	0.321429	0.142857	0.714286	0.607143	0.428571	0.642857	0.857143	0.464286	0.178571	0.607143	0.857143	0.535714
subj07	Older	0.75	0.107143	0.75	0.428571	0.928571	0.821429	0.285714	0.714286	0.214286	0.714286	0.428571	1	0.678571	0.285714
subj08	Older	0.714286	0.678571	0.178571	0.0357143	0.928571	0.642857	0.75	0.642857	0.607143	0.142857	0.0357143	0.821429	0.571429	0.607143
subj11	Older	0.714286	0.321429	0.0357143	0.25	0.75	0.5	0.0714286	0.857143	0.107143	0	0.285714	0.821429	0.428571	0
subj12	Older	1	1	0.571429	0.178571	0.928571	0.821429	0.678571	1	0.892857	0.785714	0.142857	1	0.857143	0.607143
subj13	Older	1	0.5	0.75	0.25	0.928571	0.357143	0.464286	0.964286	0.714286	0.75	0.178571	0.892857	0.678571	0.535714
subj14	Older	0.785714	0.0357143	0.142857	0.321429	0.785714	0.607143	0.678571	0.785714	0.0357143	0.285714	0.464286	0.892857	0.857143	0.714286
subj15	Older	0.75	0.0714286	0.642857	0.178571	1	0.75	0.714286	0.928571	0.285714	0.285714	0.107143	1	0.75	0.607143
subj16	Older	0.607143	0.428571	0.107143	0.0714286	0.285714	0.357143	0.464286	0.714286	0.5	0.214286	0.0714286	0.464286	0.178571	0.428571
subj17	Older	0.928571	0.821429	0.928571	0.75	0.928571	0.857143	0.714286	0.892857	0.964286	0.928571	0.571429	1	0.928571	0.678571

## Sheet: tRNS_Hu_Scores
Participant(subject)	AgeGroup	Hu_anger(active)	Hu_disgust(active)	Hu_fear(active)	Hu_happy(active)	Hu_neutral(active)	Hu_sad(active)	Hu_surprise(active)	Hu_anger(sham)	Hu_disgust(sham)	Hu_fear(sham)	Hu_happy(sham)	Hu_neutral(sham)	Hu_sad(sham)	Hu_surprise(sham)
subj01	Older	0.233333	0.0466472	0.00793651	0.0318878	0.0816327	0.0102041	0.0110837	0.595238	0.070028	0.0267857	0.0388199	0.0788177	0.0595238	0.0416667
subj02	Older	0.586039	0.321429	0.277094	0.123153	0.401976	0.691429	0.481203	0.726648	0.529101	0.287415	0.223602	0.555985	0.710084	0.5625
subj03	Older	0.928571	0.413265	0.198413	0.108844	0.561462	0.560559	0.3861	0.822857	0.335317	0.142857	0.0494505	0.44709	0.734694	0.358135
subj04	Older	0.684783	0.557604	0.0914286	0.0571429	0.120536	0.184211	0.402381	0.720238	0.415899	0.0514706	0.0615502	0.205714	0.107143	0.0714286
subj05	Older	0.734694	0.241071	0.192857	0.00840336	0.235075	0.403846	0.388889	0.813616	0.448758	0.448758	0.0642857	0.259259	0.370448	0.578571
subj06	Older	0.63	0.312741	0.137755	0.0336134	0.269542	0.382275	0.321429	0.462857	0.419825	0.335317	0.0811688	0.264652	0.571429	0.446429
subj07	Older	0.75	0.0292208	0.63	0.102857	0.482857	0.651478	0.228571	0.714286	0.0918367	0.529101	0.128571	0.509091	0.495879	0.163265
subj08	Older	0.680272	0.379202	0.0744048	0.00892857	0.34004	0.503106	0.508065	0.525974	0.294898	0.0952381	0.0119048	0.258806	0.415584	0.294898
subj11	Older	0.621118	0.152256	0.00510204	0.0648148	0.201923	0.189189	0.0285714	0.791209	0.0535714	0	0.0544218	0.217159	0.171429	0
subj12	Older	0.717949	0.903226	0.507937	0.0686813	0.536508	0.674745	0.586039	0.8	0.82672	0.720238	0.0380952	0.56	0.734694	0.607143
subj13	Older	0.933333	0.5	0.425676	0.0729167	0.438961	0.18797	0.355042	0.867857	0.680272	0.508065	0.0446429	0.474924	0.477513	0.401786
subj14	Older	0.785714	0.00595238	0.0714286	0.0964286	0.278802	0.382275	0.31446	0.751553	0.00714286	0.228571	0.208128	0.378329	0.623377	0.3861
subj15	Older	0.75	0.015873	0.642857	0.0595238	0.5	0.5625	0.291545	0.928571	0.163265	0.285714	0.0200893	0.424242	0.525	0.286706
subj16	Older	0.543233	0.08867	0.0139752	0.0204082	0.0737327	0.162338	0.167659	0.571429	0.14	0.0714286	0.0204082	0.125744	0.0637755	0.151261
subj17	Older	0.829401	0.783208	0.804762	0.444481	0.713307	0.87535	0.679018	0.797194	0.867857	0.862245	0.365714	0.717949	0.928571	0.644643

[truncated: 1 more sheets: tRNS_ConfusionMatrices]
